# Supplementary material for: Precision spatiotemporal analysis of large-scale compound–protein interactions through molecular dynamics simulation
Source: PNAS Nexus. 2025 Mar 22;4(3):pgaf094. doi: 10.1093/pnasnexus/pgaf094 (PMC11949864; doi:10.1093/pnasnexus/pgaf094)
Supplement: pgaf094_Supplementary_Data [file pgaf094_supplementary_data.zip]

Archive with 5 entries (5 files):
- PNASNEXUS-PNASNEXUS-2024-01401R-s01.docx
- PNASNEXUS-PNASNEXUS-2024-01401R-s02.mp4
- PNASNEXUS-PNASNEXUS-2024-01401R-s03.mp4
- PNASNEXUS-PNASNEXUS-2024-01401R-s04.xlsx
- PNASNEXUS-PNASNEXUS-2024-01401R-s05.xlsx
