# Supplementary material for: Precision spatiotemporal analysis of large-scale compound–protein interactions through molecular dynamics simulation
Source: PNAS Nexus. 2025 Mar 22;4(3):pgaf094. doi: 10.1093/pnasnexus/pgaf094 (PMC11949864; doi:10.1093/pnasnexus/pgaf094)
Supplement: pgaf094_Supplementary_Data [file pgaf094_supplementary_data.zip › PNASNEXUS-PNASNEXUS-2024-01401R-s04.xlsx]

## Sheet: target_screening_table
Drug_Name	3CLpro_ΔGbind (kcal/mol)	PLpro_ΔGbind (kcal/mol)	ADRP_ΔGbind (kcal/mol)	NSP16_ΔGbind (kcal/mol)	NSP9_ΔGbind (kcal/mol)	NSP13_ΔGbind (kcal/mol)	Multi-target Score (kcal/mol)	3CLpro_Status	PLpro_Status	ADRP_Status	NSP16_Status	NSP9_Status	NSP13_Status
Nelfinavir mesilate	-31.2019	-30.6714	-33.5453				-95.4186	Bound	Bound	Bound	No binding	No binding	No binding
Piclidenoson	-19.4478	-15.1107	-22.2207	-19.7957		-9.81399	-86.3889	Bound	Bound	Bound	Bound	No binding	Bound
Pevonedistat/CHEMBL2364622	-19.5949	-15.1097	-21.5917	-18.2324		-9.09602	-83.6247	Bound	Bound	Bound	Bound	No binding	Bound
Famotidine	-16.7042	-16.5831	-13.7795	-13.7985	-8.47955	-7.17804	-76.5229	Bound	Bound	Bound	Bound	Bound	Bound
Eltrombopag olamine	-24.6846	-14.8172	-16.3783	-26.5605		8.39843	-74.0422	Bound	Bound	Bound	Bound	No binding	Bound
VBY-825	-16.0595	-16.1471	-20.7899	-20.9596			-73.9561	Bound	Bound	Bound	Bound	No binding	No binding
Remdesivir	-22.8941	-20.2697	-29.7264			-0.524262	-73.4145	Bound	Bound	Bound	No binding	No binding	Bound
Pariprazole sodium;Rabeprazole sodium	-17.7936	-13.5751	-16.0056	-13.9493		-8.65634	-69.9798	Bound	Bound	Bound	Bound	No binding	Bound
Turmeric	-17.8019	-14.9778	-17.8039	-15.9525		-2.9593	-69.4953	Bound	Bound	Bound	Bound	No binding	Bound
Losartan potassium	-16.78	-14.0647	-14.8598	-17.5773		-5.59491	-68.8767	Bound	Bound	Bound	Bound	No binding	Bound
Inosine pranobex;Inosiplex	-14.0535	-12.9267	-12.2134	-12.734	-7.58787	-8.44331	-67.9588	Bound	Bound	Bound	Bound	Bound	Bound
Rivaroxaban	-13.3038	-14.1932	-14.4578	-14.6575	-7.33531	-3.87869	-67.8263	Bound	Bound	Bound	Bound	Bound	Bound
Nitazoxanide	-16.557	-13.0358	-13.715	-14.4609	-3.96743	-6.01918	-67.7553	Bound	Bound	Bound	Bound	Bound	Bound
Selinexor	-14.3758	-11.7278	-13.2761	-19.197	-3.41829	-5.60799	-67.603	Bound	Bound	Bound	Bound	Bound	Bound
Duvelisib	-15.4533	-13.7543	-13.3101	-18.2646	-2.00511	-4.48774	-67.2751	Bound	Bound	Bound	Bound	Bound	Bound
Fludarabine	-16.4274	-13.6525	-13.8449	-12.5144	-5.00177	-5.49	-66.931	Bound	Bound	Bound	Bound	Bound	Bound
Trimethoprim	-16.9672	-14.0523	-14.2635	-15.4274	-2.92657	-3.27686	-66.9138	Bound	Bound	Bound	Bound	Bound	Bound
Galidesivir	-16.9222	-13.8964	-13.1347	-13.0305	-1.74164	-7.93054	-66.656	Bound	Bound	Bound	Bound	Bound	Bound
JTE-013, CHEMBL1368758	-13.9166	-11.8583	-18.0161	-16.2269		-6.13768	-66.1556	Bound	Bound	Bound	Bound	No binding	Bound
Tyrphostin	-14.163	-13.7261	-12.2356	-13.3947	-4.25084	-6.72272	-64.4929	Bound	Bound	Bound	Bound	Bound	Bound
Hydrocortisone acetate	-13.3224	-16.0269	-12.4798	-16.0559		-6.41768	-64.3027	Bound	Bound	Bound	Bound	No binding	Bound
Linagliptin	-19.9011	-16.196	-23.8431			-4.32549	-64.2657	Bound	Bound	Bound	No binding	No binding	Bound
Omeprazole/(-)-Omeprazole magnesium;(S)-Omeprazole magnesium;--Omeprazole magnesium;Esomeprazole magnesium;Perprazole;S-Omeprazole magnesium	-14.7604	-12.0021	-11.0427	-15.7213	-4.26346	-6.33406	-64.124	Bound	Bound	Bound	Bound	Bound	Bound
CHEMBL2094620/VLX600	-12.1228	-11.9385	-13.9571	-12.3882	-4.8226	-8.81342	-64.0426	Bound	Bound	Bound	Bound	Bound	Bound
Papaverine hydrochloride	-15.7133	-11.1349	-12.4052	-12.4759	-5.0408	-6.88598	-63.656	Bound	Bound	Bound	Bound	Bound	Bound
Cytisin amidophosphate;O,O-Dimethyl-N-cytinizylphosphate	-15.0548	-12.4586	-13.794	-13.0948	-5.36468	-3.73583	-63.5027	Bound	Bound	Bound	Bound	Bound	Bound
Ruxolitinib phosphate	-16.6123	-12.001	-12.2286	-13.3544	-6.35132	-2.64797	-63.1956	Bound	Bound	Bound	Bound	Bound	Bound
Epoprostenol sodium;Prostacyclin sodium;Prostaglandin I2 sodium;Prostaglandin X sodium	-16.2804	-14.4103	-12.5559	-13.9698		-5.45588	-62.6724	Bound	Bound	Bound	Bound	No binding	Bound
Thiethylperazine dimaleate	-18.4901	-13.3798	-15.5806	-14.3119		-0.807574	-62.5701	Bound	Bound	Bound	Bound	No binding	Bound
(PH-797804)	-14.2096	-13.1082	-15.2946	-15.6775		-4.27799	-62.568	Bound	Bound	Bound	Bound	No binding	Bound
CHEMBL483243	-14.4431	-12.3126	-16.5617	-10.3483	-1.16486	-7.68422	-62.5149	Bound	Bound	Bound	Bound	Bound	Bound
Niclosamide	-15.0614	-13.4728	-11.6892	-10.6618	-4.90407	-6.71795	-62.5073	Bound	Bound	Bound	Bound	Bound	Bound
CHEMBL71191	-14.3003	-15.6711	-11.0129	-13.8281	-1.87038	-5.61165	-62.2944	Bound	Bound	Bound	Bound	Bound	Bound
Tezosentan disodium	-24.9548	-18.6458				-18.6334	-62.234	Bound	Bound	No binding	No binding	No binding	Bound
Ramelteon	-14.7035	-13.2535	-12.4494	-12.5641	-5.19482	-3.45936	-61.6247	Bound	Bound	Bound	Bound	Bound	Bound
Silmitasertib	-14.7494	-13.9623	-10.7183	-12.7324	-4.02605	-5.30411	-61.4926	Bound	Bound	Bound	Bound	Bound	Bound
Osajin, CHEMBL238188	-17.2115	-9.35497	-14.4417	-16.3019		-3.92111	-61.2312	Bound	Bound	Bound	Bound	No binding	Bound
Sulfadoxine	-14.8483	-14.0268	-13.9249	-13.0059	-1.03321	-4.2769	-61.116	Bound	Bound	Bound	Bound	Bound	Bound
CHEMBL423112	-11.4662	-12.6355	-14.1126	-13.5922		-9.2854	-61.0919	Bound	Bound	Bound	Bound	No binding	Bound
Cloconazole hydrochloride;Croconazole hydrochloride	-15.1492	-13.6309	-12.1251	-13.7669	-3.72573	-2.45149	-60.8494	Bound	Bound	Bound	Bound	Bound	Bound
Argatroban monohydrate;Argipidine	-17.3314	-14.7016	-23.4685			-5.2952	-60.7967	Bound	Bound	Bound	No binding	No binding	Bound
Nifedipine	-13.4039	-14.1377	-12.4685	-11.8336	-2.56797	-5.84868	-60.2604	Bound	Bound	Bound	Bound	Bound	Bound
Rosuvastatin	-20.2608	-11.8047	-15.7847			-12.2328	-60.083	Bound	Bound	Bound	No binding	No binding	Bound
Thioguanosine, CHEMBL283078	-15.288	-13.2571	-13.2217	-11.8019	-4.31452	-2.15916	-60.0424	Bound	Bound	Bound	Bound	Bound	Bound
Acalabrutinib	-18.9387	-9.18286	-23.647			-8.08419	-59.8528	Bound	Bound	Bound	No binding	No binding	Bound
Lauromacrogol;Polidocanol	-16.4596	-20.001	-8.10791	-13.8802	-1.33666		-59.7854	Bound	Bound	Bound	Bound	Bound	No binding
Camostat mesilate;Camostat mesylate	-20.3915	-13.2199	-15.2703			-10.898	-59.7797	Bound	Bound	Bound	No binding	No binding	Bound
Verapamil hydrochloride	-22.8627	-15.0037		-21.7591			-59.6255	Bound	Bound	No binding	Bound	No binding	No binding
Clevudine	-13.9675	-13.4919	-12.3361	-11.8755		-7.25952	-58.9305	Bound	Bound	Bound	Bound	No binding	Bound
Desidustat	-16.4124	-14.0949	-13.1692	-12.9558		-2.18984	-58.8222	Bound	Bound	Bound	Bound	No binding	Bound
Melatonin	-16.1749	-12.322	-11.153	-12.7065		-6.39233	-58.7488	Bound	Bound	Bound	Bound	No binding	Bound
Clopidogrel bisulfate;Clopidogrel hydrogensulfate	-13.7442	-13.8536	-12.9396	-12.0683	-2.60949	-3.51836	-58.7335	Bound	Bound	Bound	Bound	Bound	Bound
Triazavirin	-14.6735	-10.4366	-12.3277	-11.5761	-2.86754	-6.58842	-58.4699	Bound	Bound	Bound	Bound	Bound	Bound
Bicalutamide	-15.6164	-10.5182	-13.264	-13.7155		-4.95938	-58.0734	Bound	Bound	Bound	Bound	No binding	Bound
Etifoxin;Etifoxine	-13.2473	-11.1934	-11.1627	-12.8358	-4.42512	-4.9228	-57.7871	Bound	Bound	Bound	Bound	Bound	Bound
Onatasertib	-11.4709	-10.077	-12.9917	-15.846		-7.30961	-57.6952	Bound	Bound	Bound	Bound	No binding	Bound
Ribavirin;Tribavirin	-14.6496	-13.7424	-13.4266	-11.1151	-0.580846	-4.14846	-57.6631	Bound	Bound	Bound	Bound	Bound	Bound
Dipyridamole	-21.3485	-19.8845	-18.8351			2.57379	-57.4943	Bound	Bound	Bound	No binding	No binding	Bound
IPAG, CHEMBL1484738	-14.1228	-14.5789	-11.5584	-12.3344	-1.30083	-3.51944	-57.4147	Bound	Bound	Bound	Bound	Bound	Bound
Azvudine	-13.1947	-14.4763	-12.5063	-10.9036	-3.44869	-2.77871	-57.3083	Bound	Bound	Bound	Bound	Bound	Bound
Thalidomide	-13.2164	-12.3286	-12.0493	-10.2733	-5.47671	-3.90314	-57.2474	Bound	Bound	Bound	Bound	Bound	Bound
Lopinavir	-29.201	-28.0059					-57.2069	Bound	Bound	No binding	No binding	No binding	No binding
Methylprednisolone	-13.4161	-10.653	-13.4232	-13.3866		-6.18602	-57.065	Bound	Bound	Bound	Bound	No binding	Bound
Chlorimipramine hydrochloride;Clomipramine hydrochloride	-14.651	-13.7824	-12.5426	-14.5969		-1.38986	-56.9627	Bound	Bound	Bound	Bound	No binding	Bound
Dapivirine	-12.9561	-9.96469	-13.0158		-8.82487	-11.7634	-56.5249	Bound	Bound	Bound	No binding	Bound	Bound
Dapagliflozin	-12.366	-9.99705	-13.9521	-11.2349		-8.82955	-56.3796	Bound	Bound	Bound	Bound	No binding	Bound
AMG-9810	-12.4156	-11.635	-12.5141	-14.652	-5.10287		-56.3196	Bound	Bound	Bound	Bound	Bound	No binding
CID5353365	-13.5984	-11.9478	-15.6486	-8.32668	-2.46756	-3.968	-55.957	Bound	Bound	Bound	Bound	Bound	Bound
Aciclovir;Acycloguanosine;Acyclovir	-14.6656	-13.378	-12.4169	-11.2718	-1.67332	-2.25553	-55.6611	Bound	Bound	Bound	Bound	Bound	Bound
Ibrutinib	-14.86	-11.0583	-21.0097			-8.71705	-55.6449	Bound	Bound	Bound	No binding	No binding	Bound
Oxpentifylline;Pentoxifylline	-15.671		-14.8907	-13.1152	-6.69594	-5.21819	-55.591	Bound	No binding	Bound	Bound	Bound	Bound
Naproxen sodium/Naproxen piperazine (2:1)	-14.2563	-9.4935	-12.6825	-11.0357	-3.37194	-4.71022	-55.5501	Bound	Bound	Bound	Bound	Bound	Bound
Sulfamethoxazole;Sulphamethoxazole	-12.6005	-9.86828	-13.2921	-12.2651	-2.04128	-5.20187	-55.2691	Bound	Bound	Bound	Bound	Bound	Bound
Indometacin;Indomethacin	-15.1907	-11.9209	-11.0492	-12.12	-0.227043	-4.49239	-55.0001	Bound	Bound	Bound	Bound	Bound	Bound
Merimepodib	-19.6171	-16.938	-18.2777			-0.150556	-54.9833	Bound	Bound	Bound	No binding	No binding	Bound
Tasocitinib citrate;Tofacitinib citrate	-14.5911	-11.2346	-13.4097	-13.726		-1.9848	-54.9462	Bound	Bound	Bound	Bound	No binding	Bound
Adoprazine hydrochloride	-17.9796	-17.8906		-18.493			-54.3632	Bound	Bound	No binding	Bound	No binding	No binding
CHEMBL4073443	-12.394	-11.7835	-14.5234	-11.3814		-4.26251	-54.3448	Bound	Bound	Bound	Bound	No binding	Bound
PF-670462	-12.7829	-12.2093	-10.3376	-12.9633		-6.04985	-54.343	Bound	Bound	Bound	Bound	No binding	Bound
Melphalan	-15.5464	-8.99952	-12.4276	-14.2804	-1.01532	-1.77336	-54.0426	Bound	Bound	Bound	Bound	Bound	Bound
Lenalidomide	-14.4838	-11.1599	-12.6649	-13.1379	-0.122338	-2.40395	-53.9728	Bound	Bound	Bound	Bound	Bound	Bound
Aprepitant	-16.6446	-12.9039	-17.8896			-6.46325	-53.9015	Bound	Bound	Bound	No binding	No binding	Bound
Capsaicin;trans-Capsaicin	-16.4857	-9.27945	-11.1103	-14.0278		-2.92779	-53.831	Bound	Bound	Bound	Bound	No binding	Bound
Tranilast	-14.9934	-12.1426	-12.9655	-11.8036		-1.82099	-53.726	Bound	Bound	Bound	Bound	No binding	Bound
Baricitinib	-15.7858	-15.0439	-15.8613			-6.70181	-53.3928	Bound	Bound	Bound	No binding	No binding	Bound
17beta-Estradiol;Estradiol	-12.8195	-11.4828	-12.6525	-10.9871	-0.242174	-5.14023	-53.3243	Bound	Bound	Bound	Bound	Bound	Bound
Penciclovir	-14.352	-12.6907	-13.4678	-10.9477	-0.295348	-1.43192	-53.1854	Bound	Bound	Bound	Bound	Bound	Bound
Apilimod mesilate	-18.2875	-12.3761			-7.49141	-14.9889	-53.1439	Bound	Bound	No binding	No binding	Bound	Bound
Ibudilast	-14.1726	-11.226	-10.4406	-13.4166		-3.53721	-52.793	Bound	Bound	Bound	Bound	No binding	Bound
Methotrexate	-19.9844	-11.1648		-17.1422		-4.27703	-52.5685	Bound	Bound	No binding	Bound	No binding	Bound
Barosmin;Buchu resin;Diosmetin 7-rutinoside;Diosmin;Diosmine	-22.2622			-25.2512		-4.93987	-52.4533	Bound	No binding	No binding	Bound	No binding	Bound
Deltacortisone;Deltadehydrocortisone;Prednisone	-14.0392	-10.8465	-10.3416	-13.6485	-0.203789	-3.08847	-52.1681	Bound	Bound	Bound	Bound	Bound	Bound
5-Aza-2'-deoxycytidine;beta-Decitabine;Decitabine;Dezocitidine	-13.3363	-12.3789	-9.34453	-11.4106	0.18071	-5.72491	-52.0146	Bound	Bound	Bound	Bound	Bound	Bound
Tenofovir alafenamide fumarate;Tenofovir alafenamide hemifumarate	-15.0601	-17.2031	-13.958			-5.71641	-51.9376	Bound	Bound	Bound	No binding	No binding	Bound
Leflunomide	-13.7213	-12.2203	-10.4442	-10.1622	-3.89823	-0.953402	-51.3996	Bound	Bound	Bound	Bound	Bound	Bound
4',5,7-Trihydroxyisoflavone;Genistein	-13.7304	-10.5177	-11.9536	-9.73651		-5.36788	-51.3061	Bound	Bound	Bound	Bound	No binding	Bound
Ranitidine hydrochloride	-17.9741	-18.9203	-14.2531				-51.1476	Bound	Bound	Bound	No binding	No binding	No binding
Artenimol;Dihydroartemisinin;Dihydroqinghaosu	-13.0706	-9.41121	-12.1856	-13.5025		-2.81421	-50.9841	Bound	Bound	Bound	Bound	No binding	Bound
Fisetin	-13.8737	-9.31586	-10.0224	-10.1962	-3.74048	-3.55578	-50.7044	Bound	Bound	Bound	Bound	Bound	Bound
Rosuvastatin sodium	-17.6222	-10.5586	-17.7898			-4.4945	-50.4651	Bound	Bound	Bound	No binding	No binding	Bound
Abivertinib	-21.1193	-12.5519				-16.7882	-50.4594	Bound	Bound	No binding	No binding	No binding	Bound
Dolutegravir sodium	-17.9552	-12.1962	-13.6679			-6.31967	-50.139	Bound	Bound	Bound	No binding	No binding	Bound
Emtricitabine	-12.7845	-12.865	-8.7818	-11.0807	-0.783556	-3.82918	-50.1248	Bound	Bound	Bound	Bound	Bound	Bound
Cytarabine;Cytosine arabinoside	-13.8297	-11.1386	-12.4416	-10.6048		-1.85786	-49.8725	Bound	Bound	Bound	Bound	No binding	Bound
Pioglitazone	-13.6232	-9.6899	-9.05184	-11.7754		-5.49301	-49.6333	Bound	Bound	Bound	Bound	No binding	Bound
CBIPES	-12.8077	-12.4317	-16.1611		-1.69779	-6.45999	-49.5583	Bound	Bound	Bound	No binding	Bound	Bound
Umifenovir hydrochloride	-17.3118	-13.7508		-15.3206		-3.16773	-49.5509	Bound	Bound	No binding	Bound	No binding	Bound
Propranolol hydrochloride	-15.0393	-14.1389		-12.2185		-7.94293	-49.3396	Bound	Bound	No binding	Bound	No binding	Bound
Eformoterol fumarate;Formoterol fumarate	-17.8418	-13.4954		-12.8826	-4.97607		-49.1959	Bound	Bound	No binding	Bound	Bound	No binding
Alvocidib hydrochloride;Flavopiridol hydrochloride	-15.9515	-14.7182		-14.7109		-3.65418	-49.0348	Bound	Bound	No binding	Bound	No binding	Bound
Prazosin hydrochloride	-14.7932	-18.2658	-15.9548			0.18483	-48.8289	Bound	Bound	Bound	No binding	No binding	Bound
13-cis-Retinoic acid;Isotretinoin	-13.2862	-6.76827	-12.5498	-13.5969		-2.54256	-48.7437	Bound	Bound	Bound	Bound	No binding	Bound
Ethinyl estradiol;Ethinylestradiol;Ethinyloestradiol	-12.2844	-11.4185	-9.97332	-11.5416	-0.211071	-3.18977	-48.6187	Bound	Bound	Bound	Bound	Bound	Bound
Drotaverine hydrochloride	-13.8796	-9.21102	-15.9514			-9.12402	-48.166	Bound	Bound	Bound	No binding	No binding	Bound
Alprostadil;Prostaglandin E1	-16.7721	-13.0088	-14.6257		-0.571139	-2.91513	-47.8928	Bound	Bound	Bound	No binding	Bound	Bound
Fluspirilene	-15.6633	-14.2209				-17.891	-47.7752	Bound	Bound	No binding	No binding	No binding	Bound
(+)-Zopiclone;(S)-Zopiclone;+-Zopiclone;Eszopiclone;S-Zopiclone	-15.9563	-12.8759		-14.4302	-2.13114	-2.31203	-47.7055	Bound	Bound	No binding	Bound	Bound	Bound
GSK2606414, CHEMBL2171124	-16.4438	-16.6091				-14.6281	-47.6809	Bound	Bound	No binding	No binding	No binding	Bound
Resveratrol;trans-Resveratrol	-14.039	-10.7958	-9.25481	-9.47952	-1.59879	-1.88054	-47.0485	Bound	Bound	Bound	Bound	Bound	Bound
ZK-93423, CHEMBL1518572	-12.8212	-12.1344	-15.1051		-3.56258	-3.29013	-46.9133	Bound	Bound	Bound	No binding	Bound	Bound
Sofosbuvir	-16.4731	-7.77349	-22.5684				-46.8149	Bound	Bound	Bound	No binding	No binding	No binding
Cordycepic acid;Mannitol	-13.3313	-13.4564	-11.6898	-8.15062			-46.6282	Bound	Bound	Bound	Bound	No binding	No binding
Elopiprazole	-14.0974	-12.5349	-19.9173				-46.5497	Bound	Bound	Bound	No binding	No binding	No binding
Imatinib mesylate	-22.2152	-24.1572					-46.3724	Bound	Bound	No binding	No binding	No binding	No binding
Folic acid	-23.8382	-21.3706				-0.874796	-46.0836	Bound	Bound	No binding	No binding	No binding	Bound
Fluvoxamine maleate	-15.4478	-13	-15.4254			-2.10172	-45.975	Bound	Bound	Bound	No binding	No binding	Bound
Clavulanate potassium;Clavulanic acid potassium salt	-12.3029	-9.58859	-9.48466	-9.59151	-2.70922	-2.20985	-45.8868	Bound	Bound	Bound	Bound	Bound	Bound
6-Thioguanine;Thioguanine;Tioguanine	-11.726	-11.4565	-9.72879	-9.80154	-2.36125		-45.0741	Bound	Bound	Bound	Bound	Bound	No binding
Mequitazine	-15.1015	-14.2177		-10.8487	-1.73955	-3.08803	-44.9955	Bound	Bound	No binding	Bound	Bound	Bound
Clomiphene	-15.5034	-13.6008		-15.6987			-44.8029	Bound	Bound	No binding	Bound	No binding	No binding
Etoposide	-17.0005	-17.4293				-10.3288	-44.7586	Bound	Bound	No binding	No binding	No binding	Bound
Loratadine;Loratidine	-15.3306	-10.9068	-15.5608			-2.84975	-44.648	Bound	Bound	Bound	No binding	No binding	Bound
Darunavir	-22.8808	-22.3038				0.699793	-44.4848	Bound	Bound	No binding	No binding	No binding	Bound
Ravuconazole	-14.076	-10.3917	-19.0495		2.32934	-3.19222	-44.3801	Bound	Bound	Bound	No binding	Bound	Bound
Gilteritinib	-26.912	-17.3537					-44.2657	Bound	Bound	No binding	No binding	No binding	No binding
Enzalutamide	-13.6058	-12.6609	-16.3729		-1.62056		-44.2603	Bound	Bound	Bound	No binding	Bound	No binding
Vadadustat	-10.7068	-10.7346	-9.07321	-12.1252		-1.36846	-44.0082	Bound	Bound	Bound	Bound	No binding	Bound
CHEMBL1624459	-15.0911	-14.0893		-13.1161		-1.59559	-43.8921	Bound	Bound	No binding	Bound	No binding	Bound
Carboxyamidotriazole	-11.7928	-7.96857	-13.5479		-6.26843	-4.16791	-43.7456	Bound	Bound	Bound	No binding	Bound	Bound
Vatalanib succinate	-13.02	-13.0169	-11.0575		-1.58547	-5.01503	-43.6949	Bound	Bound	Bound	No binding	Bound	Bound
Pirfenidone	-11.5126	-9.57644	-9.70127	-10.5122	-0.634578	-1.75515	-43.6922	Bound	Bound	Bound	Bound	Bound	Bound
Chlorhexidine gluconate/Chlorhexidine	-22.6725	-20.8626					-43.5351	Bound	Bound	No binding	No binding	No binding	No binding
CHEMBL1626	-15.0051	-14.2105	-13.5491			-0.684034	-43.4488	Bound	Bound	Bound	No binding	No binding	Bound
Progesterone	-12.3118	-14.7268	-8.76769		-2.35635	-5.26502	-43.4276	Bound	Bound	Bound	No binding	Bound	Bound
Cortisol;Hydrocortisone	-14.4847	-12.3591	-12.9332			-3.44958	-43.2266	Bound	Bound	Bound	No binding	No binding	Bound
Sitagliptin;Sitagliptin phosphate monohydrate	-13.6527	-15.7321		-13.6432			-43.028	Bound	Bound	No binding	Bound	No binding	No binding
Ascorbic acid	-11.4303	-9.32078	-10.5256	-8.12756	0.0262332	-3.57488	-42.9529	Bound	Bound	Bound	Bound	Bound	Bound
Amoxicillin PULSYS;Amoxicillin trihydrate;Amoxycillin trihydrate	-13.7696	-12.6632	-12.6409			-3.47117	-42.5449	Bound	Bound	Bound	No binding	No binding	Bound
Rintatolimod	-12.729	-15.1966	-10.9485			-3.66865	-42.5426	Bound	Bound	Bound	No binding	No binding	Bound
Artesunate;Artesunic acid	-16.0567	-10.2625	-11.9318			-4.23065	-42.4817	Bound	Bound	Bound	No binding	No binding	Bound
all-trans-Retinoic acid;Tretinoin	-19.0407	-15.3634				-7.8581	-42.2622	Bound	Bound	No binding	No binding	No binding	Bound
Mereletinib mesilate;Osimertinib mesylate	-20.8798	-21.33					-42.2098	Bound	Bound	No binding	No binding	No binding	No binding
Arteannuin;Artemisine;Artemisinin;Qinghaosu	-13.61	-10.5557	-10.2133		-1.81625	-5.97691	-42.1722	Bound	Bound	Bound	No binding	Bound	Bound
Amprenavir	-14.2538	-11.0776				-16.5171	-41.8486	Bound	Bound	No binding	No binding	No binding	Bound
Emetine	-21.6861	-19.7949					-41.481	Bound	Bound	No binding	No binding	No binding	No binding
Quinine sulfate/CHEMBL1435413	-14.6662	-13.4754		-11.5974		-1.73103	-41.4701	Bound	Bound	No binding	Bound	No binding	Bound
Azodyne;Bisteril;Diridone;Mallophene;Phenazodine;Phenazopyridine hydrochloride;Phenazopyridinium chloride;Phenylazo tablets;Pirid;Pyridacil;Pyridiate;Pyripyridium;Sedural;Uridinal;Urodine	-12.8974		-11.507	-11.7363	-2.85883	-2.46623	-41.4658	Bound	No binding	Bound	Bound	Bound	Bound
Indomethacin butanediol ester	-15.151	-7.69374	-13.7271			-4.88948	-41.4613	Bound	Bound	Bound	No binding	No binding	Bound
Dexamethasone	-12.4559	-12.0493	-15.9958			-0.94815	-41.4491	Bound	Bound	Bound	No binding	No binding	Bound
NSC319726	-13.3227	-12.0243	-11.7979		-2.19886	-1.85014	-41.1939	Bound	Bound	Bound	No binding	Bound	Bound
Ciloprost;Iloprost	-14.7611	-9.17217	-11.7332			-5.49501	-41.1615	Bound	Bound	Bound	No binding	No binding	Bound
Colchicine	-14.919	-11.2565	-12.6343			-2.34845	-41.1583	Bound	Bound	Bound	No binding	No binding	Bound
Primaquine phosphate	-14.5041	-13.9307		-12.4509			-40.8857	Bound	Bound	No binding	Bound	No binding	No binding
Protoporphyrin	-18.4971	-14.2712				-8.03324	-40.8015	Bound	Bound	No binding	No binding	No binding	Bound
Oxprenolol hydrochloride	-15.318	-13.9048		-11.5033			-40.7261	Bound	Bound	No binding	Bound	No binding	No binding
Chlorpromazine (hydrochloride)	-14.7617	-14.8941		-10.6572			-40.313	Bound	Bound	No binding	Bound	No binding	No binding
Abemaciclib mesylate;Bemaciclib	-19.6474	-20.6501					-40.2976	Bound	Bound	No binding	No binding	No binding	No binding
Tetrandrine, CHEMBL176045	-21.954	-18.0793					-40.0333	Bound	Bound	No binding	No binding	No binding	No binding
Acetaminophen;Paracetamol	-10.3494	-9.01237	-8.82359	-10.5925		-1.22916	-40.007	Bound	Bound	Bound	Bound	No binding	Bound
Atovaquone	-13.233	-11.7183	-12.7705			-2.26619	-39.988	Bound	Bound	Bound	No binding	No binding	Bound
Ulinastatin	-12.4962		-11.1027	-11.6819	-1.37192	-3.12415	-39.7769	Bound	No binding	Bound	Bound	Bound	Bound
(-)-Naltrexone hydrochloride;--Naltrexone hydrochloride;Naltrexone hydrochloride	-13.2824	-14.2753	-11.9174				-39.4751	Bound	Bound	Bound	No binding	No binding	No binding
Ambrisentan	-15.4543	-11.1882	-11.5811			-1.20814	-39.4318	Bound	Bound	Bound	No binding	No binding	Bound
Prasugrel hydrochloride	-12.9563	-12.3068		-12.7003		-1.08423	-39.0477	Bound	Bound	No binding	Bound	No binding	Bound
(BP-4.897;BP-897;DO-897)	-20.8293	-18.2067					-39.036	Bound	Bound	No binding	No binding	No binding	No binding
Spironolactone	-12.1527	-10.6103	-14.3943			-1.83949	-38.9968	Bound	Bound	Bound	No binding	No binding	Bound
Fosaprepitant dimeglumine	-22.1252	-18.0753				1.20669	-38.9938	Bound	Bound	No binding	No binding	No binding	Bound
Propofol	-12.9161		-9.59025	-12.5303	-0.775834	-2.91692	-38.7295	Bound	No binding	Bound	Bound	Bound	Bound
Chlormidazole, CHEMBL152649	-13.0686	-13.8327		-11.7286			-38.6299	Bound	Bound	No binding	Bound	No binding	No binding
Ketoconazole	-28.9625	-1.18574				-8.20546	-38.3537	Bound	Bound	No binding	No binding	No binding	Bound
Simvastatin;Synvinolin	-17.7573	-8.76563	-15.395			3.6161	-38.3018	Bound	Bound	Bound	No binding	No binding	Bound
Baloxavir marboxil	-22.0526	-16.1787					-38.2313	Bound	Bound	No binding	No binding	No binding	No binding
Dexmedetomidine hydrochloride	-12.316	-12.0191	-9.68039		-1.03984	-3.17385	-38.2292	Bound	Bound	Bound	No binding	Bound	Bound
Bromhexine hydrochloride	-14.1813	-12.0831		-11.7572			-38.0217	Bound	Bound	No binding	Bound	No binding	No binding
Ibuprofen	-13.4262	-10.4699	-9.8905		-1.55825	-2.66159	-38.0064	Bound	Bound	Bound	No binding	Bound	Bound
Tazobactam sodium	-13.8724	-9.50933	-13.9725			-0.540442	-37.8947	Bound	Bound	Bound	No binding	No binding	Bound
Toremifene	-14.3032	-8.6948	-14.8609				-37.8588	Bound	Bound	Bound	No binding	No binding	No binding
Dimemorfan phosphate;Dimemorphan;Dinemorphan	-14	-12.15		-11.2476	-0.337787		-37.7354	Bound	Bound	No binding	Bound	Bound	No binding
Almitrine bismesylate;Almitrine dimesylate	-17.7801	-19.7902					-37.5703	Bound	Bound	No binding	No binding	No binding	No binding
CHEMBL53325	-17.9297	-19.2353					-37.165	Bound	Bound	No binding	No binding	No binding	No binding
Tilorone hydrochloride	-18.6611	-18.4261					-37.0873	Bound	Bound	No binding	No binding	No binding	No binding
Danoprevir	-37.0289						-37.0289	Bound	No binding	No binding	No binding	No binding	No binding
6-O-Methylerythromycin A;Clarithromycin	-36.8837						-36.8837	Bound	No binding	No binding	No binding	No binding	No binding
Anakinra	-21.5439	-14.6066				-0.731894	-36.8824	Bound	Bound	No binding	No binding	No binding	Bound
Bazedoxifene acetate	-20.6992	-16.1703					-36.8695	Bound	Bound	No binding	No binding	No binding	No binding
Fluoxetine hydrochloride	-13.2024	-12.5374		-11.0217	0.0155433		-36.7459	Bound	Bound	No binding	Bound	Bound	No binding
(TMC-41629)	-22.0372	-14.2675					-36.3047	Bound	Bound	No binding	No binding	No binding	No binding
Ramipril	-16.7216		-14.241			-5.20845	-36.1711	Bound	No binding	Bound	No binding	No binding	Bound
Berbamine hydrochloride/CHEMBL504323	-17.5288	-16.553				-1.53611	-35.6179	Bound	Bound	No binding	No binding	No binding	Bound
CHEMBL415087	-16.6699	-14.9718			-3.89204		-35.5338	Bound	Bound	No binding	No binding	Bound	No binding
Deferoxamine;Desferrioxamine	-16.8518	-16.2043				-2.41985	-35.4759	Bound	Bound	No binding	No binding	No binding	Bound
Tenofovir DF;Tenofovir dipivoxil fumarate;Tenofovir disoproxil fumarate	-17.8676	-13.6309				-3.88694	-35.3855	Bound	Bound	No binding	No binding	No binding	Bound
(+)-Cepharanthine;+-Cepharanthine;Cepharanthine;O-Methylcepharanoline	-14.7902	-18.8069				-1.65892	-35.256	Bound	Bound	No binding	No binding	No binding	Bound
Diltiazem hydrochloride	-16.5005	-12.3283				-6.32158	-35.1504	Bound	Bound	No binding	No binding	No binding	Bound
MLN-3897/CHEMBL4303649	-16.5119	-18.621					-35.1329	Bound	Bound	No binding	No binding	No binding	No binding
Fluphenazine hydrochloride	-18.6159	-15.8209				-0.545423	-34.9822	Bound	Bound	No binding	No binding	No binding	Bound
Lidocaine;Lidocaine hydrochloride;Lignocaine	-11.6559	-12.0448		-11.013			-34.7138	Bound	Bound	No binding	Bound	No binding	No binding
Mibampator	-14.9621	-6.21773		-13.3793			-34.5591	Bound	Bound	No binding	Bound	No binding	No binding
Avatrombopag maleate	-28.5119					-6.03577	-34.5477	Bound	No binding	No binding	No binding	No binding	Bound
Sildenafil citrate	-18.229	-14.4348				-1.88359	-34.5474	Bound	Bound	No binding	No binding	No binding	Bound
Thymoquinone	-11.2051		-10.9337	-10.3889	-0.402149	-1.41456	-34.3443	Bound	No binding	Bound	Bound	Bound	Bound
Loteprednol etabonate	-15.1277	-9.18902				-9.48433	-33.801	Bound	Bound	No binding	No binding	No binding	Bound
Zotatifin	-16.6493	-13.4363				-3.59199	-33.6776	Bound	Bound	No binding	No binding	No binding	Bound
Iobenguane I 131;Iobenguane[131I]	-11.5091	-12.199		-9.90538			-33.6135	Bound	Bound	No binding	Bound	No binding	No binding
Harringtonine	-17.6988	-15.7431					-33.4419	Bound	Bound	No binding	No binding	No binding	No binding
Ketamine hydrochloride	-11.3009	-11.5288		-10.1026		-0.414624	-33.3469	Bound	Bound	No binding	Bound	No binding	Bound
L-tetramisol;Levamisole hydrochloride	-10.7261	-13.0254		-9.57005			-33.3215	Bound	Bound	No binding	Bound	No binding	No binding
Amuvatinib	-13.5619	-19.7228					-33.2847	Bound	Bound	No binding	No binding	No binding	No binding
CHEMBL4109308	-18.5067	-12.6119				-1.98096	-33.0996	Bound	Bound	No binding	No binding	No binding	Bound
Favipiravir	-8.95753	-6.5609	-9.50745	-8.02907			-33.0549	Bound	Bound	Bound	Bound	No binding	No binding
Nafamostat mesilate;Nafamostat mesylate	-16.1901	-16.6603					-32.8505	Bound	Bound	No binding	No binding	No binding	No binding
Berberine chloride/Berberine	-16.819	-15.5835					-32.4025	Bound	Bound	No binding	No binding	No binding	No binding
Ifenprodil	-13.1809	-16.3193				-2.89773	-32.3979	Bound	Bound	No binding	No binding	No binding	Bound
Saquinavir	-32.393						-32.393	Bound	No binding	No binding	No binding	No binding	No binding
Thioridazine	-16.6763	-13.0306			0.093454	-2.76782	-32.3812	Bound	Bound	No binding	No binding	Bound	Bound
CHEMBL4303522	-19.2683	-12.9102					-32.1784	Bound	Bound	No binding	No binding	No binding	No binding
Ozanimod	-16.3986	-15.7411					-32.1397	Bound	Bound	No binding	No binding	No binding	No binding
Ciclesonide	-20.2858	-18.108				6.3232	-32.0706	Bound	Bound	No binding	No binding	No binding	Bound
Carrageenan	-15.5846		-12.9974			-3.42032	-32.0022	Bound	No binding	Bound	No binding	No binding	Bound
Octenidine hydrochloride	-31.984						-31.984	Bound	No binding	No binding	No binding	No binding	No binding
Diphenhydramine hydrochloride	-12.8914	-12.4181			-5.97035	-0.489817	-31.7697	Bound	Bound	No binding	No binding	Bound	Bound
Amodiaquine/Amodiaquine hydrochloride/Amodiaquin Dihydrochloride Dihydrate, CHEMBL1357648	-16.9322	-14.8484				0.167095	-31.6135	Bound	Bound	No binding	No binding	No binding	Bound
Loperamide hydrochloride	-16.5933	-15.0003					-31.5936	Bound	Bound	No binding	No binding	No binding	No binding
CHEMBL4303578	-13.5314	-10.5871				-7.23822	-31.3567	Bound	Bound	No binding	No binding	No binding	Bound
Oseltamivir phosphate		-13.6955		-11.8502		-5.767	-31.3127	No binding	Bound	No binding	Bound	No binding	Bound
Acetylsalicylic acid;Aspirin-PC	-11.6122	-8.39112	-8.917			-2.22236	-31.1426	Bound	Bound	Bound	No binding	No binding	Bound
Ebastine	-19.749	-5.24582				-6.10316	-31.098	Bound	Bound	No binding	No binding	No binding	Bound
Benzatropine mesilate;Benztropine;Benztropine mesylate	-15.0492	-15.1097				-0.931004	-31.0899	Bound	Bound	No binding	No binding	No binding	Bound
L-Cysteine	-7.85275	-6.75338	-9.62013	-6.515		-0.300193	-31.0414	Bound	Bound	Bound	Bound	No binding	Bound
Cannabidiol	-9.70411	-7.08031	-10.0459		-2.50791	-1.65733	-30.9956	Bound	Bound	Bound	No binding	Bound	Bound
Tesmilifene hydrochloride	-16.816	-14.1783					-30.9943	Bound	Bound	No binding	No binding	No binding	No binding
Budesonide	-14.6896	-13.9183			-1.7018	-0.630809	-30.9406	Bound	Bound	No binding	No binding	Bound	Bound
LGK-974, CHEMBL3188386	-16.7629	-11.5686				-2.43205	-30.7635	Bound	Bound	No binding	No binding	No binding	Bound
Digoxin	-30.8367					0.224458	-30.6122	Bound	No binding	No binding	No binding	No binding	Bound
alpha-Lipoic acid;Lipoic acid;Thioctic acid	-13.181		-12.4906		-1.35393	-3.58116	-30.6066	Bound	No binding	Bound	No binding	Bound	Bound
Flunarizine hydrochloride	-15.8817	-14.6321					-30.5138	Bound	Bound	No binding	No binding	No binding	No binding
Clemizol;Clemizole hydrochloride	-15.1461	-13.4036				-1.86814	-30.4179	Bound	Bound	No binding	No binding	No binding	Bound
Vinpocetine	-16.9858	-11.7515				-1.57647	-30.3137	Bound	Bound	No binding	No binding	No binding	Bound
Methylene blue;Methylthioninium chloride	-15.4808	-14.6944					-30.1753	Bound	Bound	No binding	No binding	No binding	No binding
Onalespib lactate	-15.8779	-13.0201				-1.02014	-29.9182	Bound	Bound	No binding	No binding	No binding	Bound
Ouabain	-14.6494	-17.2391				2.07355	-29.8149	Bound	Bound	No binding	No binding	No binding	Bound
Droloxifene	-18.3819	-11.4233					-29.8052	Bound	Bound	No binding	No binding	No binding	No binding
Norastemizole;Tecastemizole	-14.9764	-13.9257				-0.791162	-29.6933	Bound	Bound	No binding	No binding	No binding	Bound
Metenkefalin	-17.896	-11.6309					-29.5269	Bound	Bound	No binding	No binding	No binding	No binding
Hydroxychloroquine hydrosulfate;Hydroxychloroquine sulfate	-15.6983	-13.8009					-29.4992	Bound	Bound	No binding	No binding	No binding	No binding
Menthol;Racementhol	-10.0288		-9.40536	-9.87944	-0.156964		-29.4705	Bound	No binding	Bound	Bound	Bound	No binding
Doxycycline hydrate	-12.3448	-9.80738				-7.29074	-29.4429	Bound	Bound	No binding	No binding	No binding	Bound
Proscillaridin;Proscillaridin A	-21.3178	-8.09651					-29.4143	Bound	Bound	No binding	No binding	No binding	No binding
Promethazine hydrochloride	-14.1809	-14.974			-0.218282		-29.3731	Bound	Bound	No binding	No binding	Bound	No binding
Pacritinib	-19.6837	-9.46877					-29.1525	Bound	Bound	No binding	No binding	No binding	No binding
Valsartan	-14.4762		-13.3724			-1.05647	-28.905	Bound	No binding	Bound	No binding	No binding	Bound
Clofazimina;Clofazimine	-18.2665	-10.2672					-28.5337	Bound	Bound	No binding	No binding	No binding	No binding
CHEMBL147806	-15.1244	-13.3894					-28.5139	Bound	Bound	No binding	No binding	No binding	No binding
Buprenorphine hydrochloride	-14.1852	-13.7504					-27.9356	Bound	Bound	No binding	No binding	No binding	No binding
Tirofiban hydrochloride	-17.744	-8.49674				-1.1304	-27.3712	Bound	Bound	No binding	No binding	No binding	Bound
Mefloquine hydrochloride	-13.7212	-13.2977					-27.0189	Bound	Bound	No binding	No binding	No binding	No binding
Brexpiprazole	-13.7193	-13.2667					-26.986	Bound	Bound	No binding	No binding	No binding	No binding
Tamoxifen citrate	-14.5202	-12.4429					-26.9632	Bound	Bound	No binding	No binding	No binding	No binding
Chloroquine phosphate	-15.5357	-11.2283					-26.7639	Bound	Bound	No binding	No binding	No binding	No binding
Ashwagandha	-14.3704	-11.5057					-25.876	Bound	Bound	No binding	No binding	No binding	No binding
Thrombin	-11.8878	-13.6941					-25.5819	Bound	Bound	No binding	No binding	No binding	No binding
Beclometasone dipropionate;Beclomethasone dipropionate	-16.2458	-8.23206					-24.4779	Bound	Bound	No binding	No binding	No binding	No binding
Atazanavir sulfate	-24.3774						-24.3774	Bound	No binding	No binding	No binding	No binding	No binding
Tramadol hydrochloride	-12.7406	-10.5686			-0.966129		-24.2753	Bound	Bound	No binding	No binding	Bound	No binding
Perhexiline maleate	-12.4705	-11.7154					-24.186	Bound	Bound	No binding	No binding	No binding	No binding
Captopril	-12.2258		-10.153			-1.71047	-24.0892	Bound	No binding	Bound	No binding	No binding	Bound
Sevoflurane	-9.20042		-6.21293	-8.46987			-23.8832	Bound	No binding	Bound	Bound	No binding	No binding
ONO 5334, CHEMBL4303672	-12.2364	-7.46035				-4.16541	-23.8621	Bound	Bound	No binding	No binding	No binding	Bound
Pyridostigmine bromide	-12.0552	-11.4785					-23.5337	Bound	Bound	No binding	No binding	No binding	No binding
Posaconazole		-37.8985				14.7194	-23.1791	No binding	Bound	No binding	No binding	No binding	Bound
Fingolimod hydrochloride	-13.7921	-9.36474					-23.1568	Bound	Bound	No binding	No binding	No binding	No binding
Indinavir sulfate	-22.0935						-22.0935	Bound	No binding	No binding	No binding	No binding	No binding
Povidone	-10.0977			-10.6749			-20.7726	Bound	No binding	No binding	Bound	No binding	No binding
Aliskiren hemifumarate	-12.7015	-7.86287					-20.5643	Bound	Bound	No binding	No binding	No binding	No binding
Tranexamic acid	-10.7935	-9.32637					-20.1199	Bound	Bound	No binding	No binding	No binding	No binding
Thimerosal;Thiomersal	-10.5286		-7.21978		-0.77379	-0.886284	-19.4084	Bound	No binding	Bound	No binding	Bound	Bound
Acetylcysteine;N-Acetyl-L-cysteine;N-Acetylcysteine	-10.0934		-7.32477			-1.21045	-18.6286	Bound	No binding	Bound	No binding	No binding	Bound
Cobicistat		-18.6034					-18.6034	No binding	Bound	No binding	No binding	No binding	No binding
Homoharringtonine;Omacetaxine mepesuccinate	-15.097	-3.37718					-18.4742	Bound	Bound	No binding	No binding	No binding	No binding
Atorvastatin calcium	-18.2454						-18.2454	Bound	No binding	No binding	No binding	No binding	No binding
Apixaban	-17.1672						-17.1672	Bound	No binding	No binding	No binding	No binding	No binding
(S)-Zanubrutinib;S-Zanubrutinib;Zanubrutinib	-13.7756					-3.08759	-16.8632	Bound	No binding	No binding	No binding	No binding	Bound
Hematoporphyrin, CHEMBL317840	-16.783						-16.783	Bound	No binding	No binding	No binding	No binding	No binding
Clindamycin hydrochloride	-15.6102						-15.6102	Bound	No binding	No binding	No binding	No binding	No binding
Isoflurane			-6.97074	-8.51975			-15.4905	No binding	No binding	Bound	Bound	No binding	No binding
Mepacrine hydrochloride;Quinacrine hydrochloride	-15.3464						-15.3464	Bound	No binding	No binding	No binding	No binding	No binding
Maraviroc	-14.8142						-14.8142	Bound	No binding	No binding	No binding	No binding	No binding
Pyronaridine	-13.6095						-13.6095	Bound	No binding	No binding	No binding	No binding	No binding
Hematoporphyrin monomethyl ether;Hemoporfin	-24.3026					10.8083	-13.4943	Bound	No binding	No binding	No binding	No binding	Bound
CHEMBL196666	-12.9908						-12.9908	Bound	No binding	No binding	No binding	No binding	No binding
Azithromycin	-11.5857						-11.5857	Bound	No binding	No binding	No binding	No binding	No binding
Eicosapentaenoic acid;Icosapent			-8.61589			-2.63284	-11.2487	No binding	No binding	Bound	No binding	No binding	Bound
L-Arginine hydrochloride				-9.20849		-0.859486	-10.068	No binding	No binding	No binding	Bound	No binding	Bound
Chlormethine hydrochloride;Mechlorethamine hydrochloride;Mustine hydrochoride;Nitrogen Mustard		-9.86942					-9.86942	No binding	Bound	No binding	No binding	No binding	No binding
Dalargin						-7.37187	-7.37187	No binding	No binding	No binding	No binding	No binding	Bound
Sodium citrate/Calcium citrate				-6.36484		-0.762159	-7.127	No binding	No binding	No binding	Bound	No binding	Bound
Magnesium glycinate		-6.58735					-6.58735	No binding	Bound	No binding	No binding	No binding	No binding
Sodium benzoate						-1.4486	-1.4486	No binding	No binding	No binding	No binding	No binding	Bound
Sodium nitrite						-0.50786	-0.50786	No binding	No binding	No binding	No binding	No binding	Bound
Fujimycin;Tacrolimus								No binding	No binding	No binding	No binding	No binding	No binding
Eicosapentaenoic acid ethyl ester;Ethyl icopenate;Ethyl icosapentate;Icosapent ethyl;Icosapent ethyl ester								Aggregation	Aggregation	Aggregation	Aggregation	Aggregation	Aggregation
Candesartan cilexetil;Candesartan hexetil								Aggregation	Aggregation	Aggregation	Aggregation	Aggregation	Aggregation
Dronedarone hydrochloride								Aggregation	Aggregation	Aggregation	Aggregation	Aggregation	Aggregation
Telmisartan								Aggregation	Aggregation	Aggregation	Aggregation	Aggregation	Aggregation
Montelukast sodium								Aggregation	Aggregation	Aggregation	Aggregation	Aggregation	Aggregation
Ritonavir								Aggregation	Aggregation	Aggregation	Aggregation	Aggregation	Aggregation
beta-Glycyrrhizinic acid;Glycyrrhizic acid;Glycyrrhizin;Glycyrrhizinic acid								No binding	No binding	No binding	No binding	No binding	No binding
Dutasteride								Aggregation	Aggregation	Aggregation	Aggregation	Aggregation	Aggregation
Tipranavir								No binding	No binding	No binding	No binding	No binding	No binding
Lonafarnib								Aggregation	Aggregation	Aggregation	Aggregation	Aggregation	Aggregation
Penfluridol								Aggregation	Aggregation	Aggregation	Aggregation	Aggregation	Aggregation
Sorafenib								Aggregation	Aggregation	Aggregation	Aggregation	Aggregation	Aggregation
Digitoxin								No binding	No binding	No binding	No binding	No binding	No binding
Intedanib;Nintedanib								No binding	No binding	No binding	No binding	No binding	No binding
Calciol;Cholecalciferol;Vitamin D3								Aggregation	Aggregation	Aggregation	Aggregation	Aggregation	Aggregation
Regorafenib								Aggregation	Aggregation	Aggregation	Aggregation	Aggregation	Aggregation
Tradipitant								Aggregation	Aggregation	Aggregation	Aggregation	Aggregation	Aggregation
Ralimetinib mesylate								Aggregation	Aggregation	Aggregation	Aggregation	Aggregation	Aggregation
Ivacaftor								Aggregation	Aggregation	Aggregation	Aggregation	Aggregation	Aggregation
17-Hydroxyprogesterone caproate;17alpha-Hydroxyprogesterone caproate								Aggregation	Aggregation	Aggregation	Aggregation	Aggregation	Aggregation
25-Hydroxycholecalciferol;25-Hydroxyvitamin D3;Calcidiol;Calcifediol								Aggregation	Aggregation	Aggregation	Aggregation	Aggregation	Aggregation
Lusutrombopag								Aggregation	Aggregation	Aggregation	Aggregation	Aggregation	Aggregation
Daclatasvir dihydrochloride								Aggregation	Aggregation	Aggregation	Aggregation	Aggregation	Aggregation
Pexidartinib hydrochloride								Aggregation	Aggregation	Aggregation	Aggregation	Aggregation	Aggregation
Erismodegib (free base);Sonidegib phosphate								Aggregation	Aggregation	Aggregation	Aggregation	Aggregation	Aggregation
Ethaverine/CHEMBL1316965								Aggregation	Aggregation	Aggregation	Aggregation	Aggregation	Aggregation
CHEMBL2003538								Aggregation	Aggregation	Aggregation	Aggregation	Aggregation	Aggregation
N3								Aggregation	Aggregation	Aggregation	Aggregation	Aggregation	Aggregation
Avasimibe, CHEMBL101309								Aggregation	Aggregation	Aggregation	Aggregation	Aggregation	Aggregation
Isoosajin, CHEMBL1410068								Aggregation	Aggregation	Aggregation	Aggregation	Aggregation	Aggregation
CHEMBL1208572/Salinomycin sodium								No binding	No binding	No binding	No binding	No binding	No binding
Ivermectin								Aggregation	Aggregation	Aggregation	Aggregation	Aggregation	Aggregation
CHEMBL423894								No binding	No binding	No binding	No binding	No binding	No binding
Dihydrogambogic acid								Aggregation	Aggregation	Aggregation	Aggregation	Aggregation	Aggregation
DCPIB								Aggregation	Aggregation	Aggregation	Aggregation	Aggregation	Aggregation
CHEMBL209569								Aggregation	Aggregation	Aggregation	Aggregation	Aggregation	Aggregation
Isopomiferin								Aggregation	Aggregation	Aggregation	Aggregation	Aggregation	Aggregation
CHEMBL4303559								Aggregation	Aggregation	Aggregation	Aggregation	Aggregation	Aggregation
Ptc299								Aggregation	Aggregation	Aggregation	Aggregation	Aggregation	Aggregation
AI-10-49, CHEMBL4303677								Aggregation	Aggregation	Aggregation	Aggregation	Aggregation	Aggregation
CHEMBL4303781								No binding	No binding	No binding	No binding	No binding	No binding
CHEMBL4303784								No binding	No binding	No binding	No binding	No binding	No binding
Ceritinib								Aggregation	Aggregation	Aggregation	Aggregation	Aggregation	Aggregation
Oxiconazole nitrate								Aggregation	Aggregation	Aggregation	Aggregation	Aggregation	Aggregation
Amiodarone hydrochloride								Aggregation	Aggregation	Aggregation	Aggregation	Aggregation	Aggregation
