# Supplementary material for: Precision spatiotemporal analysis of large-scale compound–protein interactions through molecular dynamics simulation
Source: PNAS Nexus. 2025 Mar 22;4(3):pgaf094. doi: 10.1093/pnasnexus/pgaf094 (PMC11949864; doi:10.1093/pnasnexus/pgaf094)
Supplement: pgaf094_Supplementary_Data [file pgaf094_supplementary_data.zip › PNASNEXUS-PNASNEXUS-2024-01401R-s05.xlsx]

## Sheet: 3CLpro_drug_screening_table
Drug_Name	ΔGbind (kcal/mol)	Status
Pentagastrin	-38.0566	Bound
Danoprevir	-37.0289	Bound
6-O-Methylerythromycin A;Clarithromycin	-36.8837	Bound
Vaniprevir	-35.0144	Bound
Asunaprevir	-32.8107	Bound
Josamycin;Leucomycin A3	-32.6913	Bound
Midecamycin acetate;Miokamycin	-32.676	Bound
Saquinavir	-32.393	Bound
Octenidine hydrochloride	-31.984	Bound
Telotristat ethyl (free base);Telotristat etiprate	-31.9426	Bound
Relugolix	-31.7362	Bound
Cytarabine ocfosfate;Fosteabine sodium hydrate	-31.6765	Bound
Rifapentin;Rifapentine	-31.5487	Bound
Solamargine	-31.3903	Bound
Nelfinavir mesilate	-31.2019	Bound
Letermovir	-31.019	Bound
Eptifibatide;Intrifiban	-30.8797	Bound
Digoxin	-30.8367	Bound
Cefotiam cilexetil hydrochloride;Cefotiam hexetil hydrochloride	-29.8767	Bound
Rokitamycin	-29.721	Bound
Ecteinascidin 743;Trabectedin	-29.2883	Bound
Lopinavir	-29.201	Bound
Irinotecan hydrochloride	-29.1961	Bound
Rifamycin;Rifamycin SV	-29.1536	Bound
Siponimod fumarate	-29.0728	Bound
Ketoconazole	-28.9625	Bound
Inositol hexanicotinate	-28.6658	Bound
Avatrombopag maleate	-28.5119	Bound
(ACTH(4-7)-PGP;ACTH4-7-PGP)	-28.4439	Bound
Brigatinib	-28.3896	Bound
Gliquidone	-28.2578	Bound
Iopromide;Tiopronin iodin	-27.8378	Bound
Bosentan	-27.7459	Bound
Ponatinib;Ponatinib hydrochloride	-27.4434	Bound
Cefmenoxime hydrochloride	-27.3881	Bound
Azelnidipine	-27.3151	Bound
Decamethoxine	-27.136	Bound
Dalfopristin mesilate	-26.997	Bound
Ansamycin;Rifabutin	-26.9797	Bound
Gilteritinib	-26.912	Bound
Nonoxinol 9;Nonoxynol 9	-26.8131	Bound
Hidrosmin;Hidrosmina	-26.7946	Bound
Terconazole;Triaconazole	-26.5223	Bound
Telaprevir	-26.4832	Bound
Cefcamate pivoxil hydrochloride;Cefcapene pivoxil hydrochloride	-26.4111	Bound
Ceftriaxone sodium	-26.2858	Bound
Ioxilan	-26.2394	Bound
Teniposide	-26.217	Bound
Methylprednisolone suleptanate	-26.1004	Bound
Docetaxel;Docetaxol	-25.9944	Bound
Olmesartan medoxomil	-25.5335	Bound
Pirarubicin;Theprubicin	-25.4404	Bound
Novobiocin sodium	-25.4042	Bound
Cefditoren pivoxil	-25.3241	Bound
Landiolol hydrochloride	-25.2969	Bound
Selanc;Selank	-25.2671	Bound
Cilnidipine;Cinaldipine	-25.2235	Bound
Azilsartan kamedoxomil;Azilsartan medoxomil potassium	-25.1786	Bound
Delamanid	-24.9809	Bound
Doxazosin mesylate	-24.7399	Bound
Eribulin mesilate;Eribulin mesylate	-24.732	Bound
Eltrombopag olamine	-24.6846	Bound
Atazanavir sulfate	-24.3774	Bound
Hematoporphyrin monomethyl ether;Hemoporfin	-24.3026	Bound
Iobitridol	-24.2949	Bound
Ioversol	-24.2478	Bound
Voacamine;Voacanginine	-24.0756	Bound
Sofalcone	-24.0413	Bound
Cortivazol	-23.8934	Bound
Erythromycin acistrate	-23.8856	Bound
Folic acid	-23.8382	Bound
Naloxegol;PEG-naloxol;Pegylated naloxol	-23.5566	Bound
Ciclolysal;Lymecycline;Vebicyclysal	-23.4489	Bound
trans-10,cis-12-Conjugated linoleic acid	-23.4065	Bound
Cefodizime	-23.3997	Bound
Cefbuperazone sodium	-23.3424	Bound
Pranlukast hydrate	-23.1134	Bound
Bosutinib	-23.0641	Bound
Gadoversetamide	-22.9582	Bound
Remdesivir	-22.8941	Bound
Darunavir	-22.8808	Bound
Verapamil hydrochloride	-22.8627	Bound
cis-9,trans-11-Conjugated linoleic acid	-22.8523	Bound
Tirilazad mesylate	-22.8078	Bound
Ergotamine tartrate	-22.8056	Bound
15-Deoxyspergualin;Deoxyspergualin hydrochloride;Gusperimus hydrochloride;Gusperimus trihydrochloride	-22.7623	Bound
Chlorhexidine gluconate	-22.6725	Bound
Naldemedine tosylate	-22.6352	Bound
CE-iohexol;Iohexol	-22.6032	Bound
Raltitrexed	-22.5817	Bound
Lobeglitazone sulfate	-22.5681	Bound
Cefpimizole sodium	-22.528	Bound
Neratinib	-22.4734	Bound
Reserpine	-22.4519	Bound
Tribendimidine	-22.4476	Bound
Latanoprostene bunod	-22.4147	Bound
Tauroursodeoxycholic acid;Ursodeoxycholyltaurine	-22.2863	Bound
Betamethasone butyrate propionate	-22.2823	Bound
Cefteram pivoxil	-22.2773	Bound
Telithromycin	-22.2681	Bound
Barosmin;Buchu resin;Diosmetin 7-rutinoside;Diosmin;Diosmine	-22.2622	Bound
Imatinib mesylate	-22.2152	Bound
Fosaprepitant dimeglumine	-22.1252	Bound
Cefoselis sulfate	-22.113	Bound
Indinavir sulfate	-22.0935	Bound
Baloxavir marboxil	-22.0526	Bound
(+)-Fluprostenol isopropyl ester;+-Fluprostenol isopropyl ester;Travoprost	-21.9356	Bound
Cefotiam hydrochloride	-21.9001	Bound
Cangrelor tetrasodium	-21.8504	Bound
Glimepiride	-21.8311	Bound
Fumagillin	-21.8083	Bound
Cefotetan disodium	-21.7683	Bound
Tritocualina;Tritoqualine	-21.755	Bound
Remogliflozin etabonate	-21.6906	Bound
Lofepramine hydrochloride	-21.5495	Bound
Saroglitazar magnesium	-21.5375	Bound
Besifovir dipivoxil maleate	-21.4398	Bound
Mupirocin;Pseudomonic acid	-21.4321	Bound
Ertapenem sodium	-21.3988	Bound
Fluticasone furoate	-21.383	Bound
Moexipril hydrochloride	-21.3501	Bound
Adefovir dipivoxil	-21.349	Bound
Dipyridamole	-21.3485	Bound
Distigmine bromide	-21.3184	Bound
Proscillaridin;Proscillaridin A	-21.3178	Bound
Iopamidol	-21.2729	Bound
Salazosulfapyridine;Sulfasalazine;Sulphasalazine	-21.2584	Bound
Sultamicillin tosylate	-21.214	Bound
Erythromycin	-21.1408	Bound
Pemafibrate	-21.1239	Bound
Amsulosin hydrochloride;Tamsulosin hydrochloride	-21.0509	Bound
Centchroman;Ormeloxifene	-21.0286	Bound
Trametinib dimethyl sulfoxide	-21.0077	Bound
Latamoxef sodium;Moxalactam disodium	-20.9792	Bound
Doxorubicin hydrochloride/4'-epi-Adriamycin;4'-epi-Doxorubicin;Epidoxorubicin;Epirubicin hydrochloride;Pidorubicin	-20.9689	Bound
Metopimazine	-20.9677	Bound
Encorafenib	-20.8988	Bound
Mereletinib mesilate;Osimertinib mesylate	-20.8798	Bound
Temocapril hydrochloride	-20.8497	Bound
Omidenepag isopropyl	-20.7905	Bound
Sodium picosulfate	-20.7689	Bound
Panobinostat lactate	-20.7625	Bound
Unoprostone	-20.7487	Bound
Bazedoxifene acetate	-20.6992	Bound
Pentamidine isethionate	-20.6925	Bound
Difluprednate	-20.6894	Bound
Binifibrate;Binifibrato	-20.6075	Bound
Eravacycline	-20.5936	Bound
Domperidone	-20.5745	Bound
Salmaterol;Salmeterol	-20.5667	Bound
Natamycin;Pimaricin;Tennecetin	-20.5628	Bound
Lafutidine	-20.5261	Bound
alpha-Narcotine;Narcosine;Noscapine	-20.5037	Bound
Sodium glycididazole	-20.4915	Bound
Methylprednisolone aceponate	-20.4798	Bound
Edoxaban tosilate	-20.4033	Bound
(AGN-190205;BASF-46928;EC-23)	-20.3963	Bound
Camostat mesilate;Camostat mesylate	-20.3915	Bound
Terazosin hydrochloride	-20.3496	Bound
Mebeverine hydrochloride	-20.3344	Bound
Urapidil	-20.3229	Bound
Estramustine phosphate sodium	-20.3009	Bound
Ciclesonide	-20.2858	Bound
Donepezil hydrochloride	-20.17	Bound
N-Acetyl-S-farnesyl-L-cysteine	-20.1578	Bound
Glutathione disulfide;Oxiglutatione sodium	-20.1388	Bound
Laninamivir octanoate	-20.1052	Bound
Gallamine triethiodide	-20.0375	Bound
Nicardipine hydrochloride	-20.006	Bound
Nifekalant hydrochloride	-20.0025	Bound
Methotrexate	-19.9844	Bound
Veralipride	-19.9783	Bound
Valrubicin	-19.9682	Bound
Sodium tetradecyl sulfate	-19.9509	Bound
Citicoline sodium	-19.9441	Bound
Linagliptin	-19.9011	Bound
Riboflavin 5'-phosphate sodium;Riboflavin sodium phosphate	-19.8932	Bound
Acarbose	-19.8795	Bound
Deplin;Levomefolate calcium;Levomefolinate calcium	-19.8561	Bound
Bitolterol mesylate	-19.8307	Bound
Droperidol	-19.7631	Bound
Ebastine	-19.749	Bound
Seratrodast	-19.7424	Bound
Bromocriptine mesilate	-19.7049	Bound
Cefotaxime sodium	-19.6797	Bound
Abemaciclib mesylate;Bemaciclib	-19.6474	Bound
Glycopin	-19.6336	Bound
Amadacycline;Omadacycline	-19.6063	Bound
Ademetionine tosylate sulfate	-19.5862	Bound
Cefamandole formate sodium salt;Cefamandole nafate	-19.5685	Bound
Betaxolol hydrochloride/Levobetaxolol hydrochloride	-19.5644	Bound
Flavoxate hydrochloride	-19.5197	Bound
Buspirone hydrochloride	-19.4834	Bound
Valnemulin	-19.481	Bound
Balsalazide disodium	-19.4725	Bound
Bumetanide	-19.4498	Bound
Adelmidrol	-19.397	Bound
Dronabinol hemisuccinate	-19.376	Bound
Pifatidine;Roxatidine acetate hydrochloride	-19.375	Bound
Gallopamil hydrochloride	-19.3287	Bound
Quinapril hydrochloride	-19.3101	Bound
Rolitetracycline	-19.3092	Bound
Apalcillin sodium	-19.2649	Bound
Rupatadine fumarate	-19.2524	Bound
Azaperone	-19.2168	Bound
Dexamethasone cipecilate	-19.2071	Bound
Zofenopril calcium	-19.1851	Bound
Revefenacin	-19.1539	Bound
Iomeprol	-19.1518	Bound
Butoctamide hemisuccinate	-19.1226	Bound
Limaprost alfadex;Limaprost alpha-cyclodextrin	-19.114	Bound
Valbenazine	-19.1055	Bound
Selexipag	-19.0758	Bound
Cinacalcet hydrochloride	-19.0614	Bound
Clinofibrate	-19.0568	Bound
Risperidone	-19.0563	Bound
all-trans-Retinoic acid;Tretinoin	-19.0407	Bound
9-cis-Retinoic acid;9-cis-Tretinoin;Alitretinoin	-19.0223	Bound
Iloperidone	-18.9861	Bound
Fosamprenavir calcium	-18.9518	Bound
Alcuronium chloride	-18.949	Bound
Quetiapine hydrochloride	-18.9445	Bound
Olmutinib	-18.9418	Bound
Acalabrutinib	-18.9387	Bound
alpha-Flupenthixol hydrochloride (cis-isomer);Flupenthixol hydrochloride;Flupentixol hydrochloride	-18.9327	Bound
Imidapril hydrochloride	-18.9209	Bound
Bambuterol	-18.8935	Bound
(S)-(-)-Tetrahydropalmatine;L-Tetrahydropalmatine;S---Tetrahydropalmatine;Tetrahydropalmatine	-18.8285	Bound
Vindesine	-18.8165	Bound
Tropesin	-18.8114	Bound
Ivosidenib	-18.7761	Bound
Bulaquine	-18.7485	Bound
Entrectinib	-18.7201	Bound
Triamcinolone hexacetonide	-18.7177	Bound
Iopentol	-18.6993	Bound
Acebutolol hydrochloride	-18.6947	Bound
Benidipine hydrochloride	-18.6925	Bound
Tigecycline;Tigilcycline	-18.6881	Bound
Sivelestat sodium hydrate	-18.6876	Bound
Tilorone hydrochloride	-18.6611	Bound
Isavuconazonium sulfate	-18.628	Bound
Alfuzosin hydrochloride	-18.6256	Bound
Fluphenazine hydrochloride	-18.6159	Bound
Tetroxoprim	-18.6082	Bound
22-Oxacalcitriol;Maxacalcitol	-18.6058	Bound
Pimozide	-18.6057	Bound
Fazadinium bromide	-18.5994	Bound
Carvedilol	-18.5896	Bound
Plerixafor hydrochloride	-18.5817	Bound
Daunomycin;Daunorubicin	-18.5768	Bound
Sarpogrelate hydrochloride	-18.5668	Bound
Clospipramine hydrochloride;Mosapramine hydrochloride	-18.5649	Bound
Eptastatin sodium;Pravastatin sodium	-18.5434	Bound
Diacerein;Diacerhein;Diacetylrhein	-18.5285	Bound
Thiethylperazine dimaleate	-18.4901	Bound
Ticagrelor;Triafluocyl	-18.4895	Bound
Glufanide;Oglufanide disodium;Timogen	-18.4835	Bound
Acemetacin	-18.4025	Bound
Perospirone hydrochloride	-18.3793	Bound
Pipothiazine;Pipotiazine	-18.3564	Bound
Cefamandole	-18.351	Bound
Suvorexant	-18.3322	Bound
Ecamsule;Ecamsulum	-18.3067	Bound
Cilastatin sodium;Cilastatino	-18.3013	Bound
Amenamevir	-18.2991	Bound
Trazodone hydrochloride	-18.2929	Bound
Upadacitinib tartrate	-18.2802	Bound
Clofazimina;Clofazimine	-18.2665	Bound
Gefitinib	-18.2562	Bound
Atorvastatin calcium	-18.2454	Bound
Sildenafil citrate	-18.229	Bound
Vardenafil hydrochloride hydrate	-18.2081	Bound
Proglumide	-18.1619	Bound
Amosulalol hydrochloride	-18.1574	Bound
Ethanolamine oleate;Monoethanolamine oleate	-18.1482	Bound
Factor P-Zyma;Troxerutin;Vastribil;Veinamitol;Vitamin-P4	-18.1441	Bound
Alacepril	-18.1356	Bound
Nafronyl oxalate;Naftidrofuryl oxalate;Naphtidrofuryl oxalate	-18.1229	Bound
Mometasone furoate	-18.0858	Bound
Trimebutine maleate	-18.065	Bound
Anlotinib dihydrochloride	-18.048	Bound
Tiropramide	-17.9965	Bound
Piperacillin sodium	-17.9927	Bound
Evogliptin hydrochloride	-17.9904	Bound
Ranitidine hydrochloride	-17.9741	Bound
Mezlocillin;Mezlocillin sodium	-17.9732	Bound
Folinic acid/Calcium levofolinate;Levofolinate calcium;Levoleucovorin calcium	-17.9651	Bound
Dolutegravir sodium	-17.9552	Bound
Thiothixene;Tiotixene	-17.929	Bound
Cefovecin sodium	-17.9205	Bound
Pemetrexed disodium	-17.9127	Bound
Pramocaine hydrochloride;Pramoxine hydrochloride;Tronothane hydrochloride	-17.8932	Bound
Streptomycin	-17.8703	Bound
Tenofovir DF;Tenofovir dipivoxil fumarate;Tenofovir disoproxil fumarate	-17.8676	Bound
Opipramol hydrochloride	-17.8577	Bound
Alclometasone dipropionate	-17.8461	Bound
Eformoterol fumarate;Formoterol fumarate	-17.8418	Bound
Umeclidinium bromide	-17.8376	Bound
Tandospirone citrate	-17.8319	Bound
Cefsulodin sodium;Sulcephalosporin	-17.8143	Bound
Acitretin;Etretin	-17.8119	Bound
Olaparib	-17.8038	Bound
Palbociclib	-17.8027	Bound
Pariprazole sodium;Rabeprazole sodium	-17.7936	Bound
Almitrine bismesylate;Almitrine dimesylate	-17.7801	Bound
Indacaterol maleate	-17.7639	Bound
Simvastatin;Synvinolin	-17.7573	Bound
Tirofiban hydrochloride	-17.744	Bound
Sobuzoxane	-17.7403	Bound
Conivaptan hydrochloride	-17.7308	Bound
Azosemide	-17.7303	Bound
Keoxifene hydrochloride;Raloxifene hydrochloride	-17.6921	Bound
Azurene;Bromperidol	-17.6681	Bound
Brodimoprim	-17.6656	Bound
Bopindolol	-17.6619	Bound
Sultopride	-17.6584	Bound
Tegoprazan	-17.6471	Bound
Nalfurafine hydrochloride	-17.6329	Bound
Spirapril	-17.6315	Bound
Rosuvastatin sodium	-17.6222	Bound
Cefozopran	-17.6152	Bound
Ivabradine hydrochloride	-17.6068	Bound
Carumonam sodium	-17.5892	Bound
Doxapram hydrochloride	-17.5795	Bound
Dofetilide	-17.5761	Bound
Macitentan	-17.568	Bound
Trimethobenzamide hydrochloride	-17.5529	Bound
Piretanide	-17.5367	Bound
Xipamide	-17.5303	Bound
Oxatomide	-17.5108	Bound
Oxybuprocaine hydrochloride	-17.5029	Bound
Delafloxacin meglumine	-17.4179	Bound
Cetirizine hydrochloride/(-)-Cetirizine dihydrochloride;--Cetirizine dihydrochloride;Levocetirizine dihydrochloride	-17.4149	Bound
Dihydro-alpha-ergokryptine mesylate	-17.4015	Bound
Etaquine;Tafenoquine succinate	-17.3846	Bound
Mozavaptan hydrochloride	-17.3682	Bound
Ziprasidone hydrochloride	-17.358	Bound
Alizapride	-17.3535	Bound
Amcinonide	-17.337	Bound
Argatroban monohydrate;Argipidine	-17.3314	Bound
Nizatidine	-17.3281	Bound
Ibutilide fumarate	-17.3239	Bound
Fosravuconazole L-lysine ethanolate	-17.3238	Bound
Marbofloxacin	-17.3206	Bound
Cefmetazole sodium;Metafar;Zefazone	-17.3157	Bound
Umifenovir hydrochloride	-17.3118	Bound
Sulpiride/Levosulpiride;Sulpiride [L-(-)];Sulpiride [L--]	-17.2981	Bound
Cilostazol	-17.2875	Bound
Udenafil	-17.2842	Bound
Ribociclib	-17.2688	Bound
Ketanserin	-17.2672	Bound
Obeticholic acid	-17.266	Bound
Esmolol hydrochloride	-17.2585	Bound
Amsacrine	-17.2517	Bound
Mirodenafil hydrochloride	-17.2443	Bound
Acotiamide hydrochloride hydrate	-17.2178	Bound
Belinostat	-17.2157	Bound
Olanexidin gluconate	-17.2123	Bound
Istradefylline	-17.2031	Bound
Gemeprost	-17.1952	Bound
Olmesartan	-17.1936	Bound
Famciclovir	-17.1897	Bound
Rolapitant hydrochloride	-17.188	Bound
Benfotiamine	-17.1875	Bound
Eprosartan mesilate	-17.1789	Bound
Apixaban	-17.1672	Bound
Cefadroxil	-17.1606	Bound
Pimavanserin tartrate	-17.1579	Bound
Carbenoxolone sodium	-17.1372	Bound
(SY-801)	-17.0814	Bound
Valganciclovir hydrochloride	-17.0639	Bound
Alectinib hydrochloride	-17.0635	Bound
Carpipramine	-17.0337	Bound
Bexarotene	-17.0232	Bound
Vandetanib	-17.0221	Bound
Buflomedil hydrochloride	-17.0076	Bound
Vilazodone hydrochloride	-17.0045	Bound
Etoposide	-17.0005	Bound
d6-Tetrabenazine;Deutetrabenazine	-16.9981	Bound
Benazepril hydrochloride	-16.9962	Bound
Vinpocetine	-16.9858	Bound
Azasetron hydrochloride;Nazasetron hydrochloride	-16.9774	Bound
Colforsin daproate hydrochloride;Colforsin dapropate hydrochloride;Colforsin daropate hydrochloride	-16.9749	Bound
Oxybutynin chloride;Oxybutynin hydrochloride	-16.9687	Bound
Trimethoprim	-16.9672	Bound
Tetracycline hydrochloride	-16.9671	Bound
Itavastatin calcium;Nisvastatin;Pitavastatin calcium	-16.9652	Bound
Treprostinil sodium;Uniprost	-16.9351	Bound
Perphenazine	-16.9335	Bound
Cefetamet pivoxil	-16.9334	Bound
Tertatolol hydrochloride	-16.929	Bound
Galidesivir	-16.9222	Bound
Tebipenem pivoxil	-16.9157	Bound
Niraparib tosylate monohydrate	-16.9131	Bound
Elvitegravir	-16.9123	Bound
Remifentanil hydrochloride;Remifentanyl hydrochloride	-16.9115	Bound
Hydrocortisone probutate	-16.9102	Bound
Lacidipine	-16.8993	Bound
Methicillin sodium;Meticillin sodium	-16.893	Bound
Choline alfoscerate;Choline glycerophosphate;L-alpha-glycerophosphorylcholine	-16.8689	Bound
Dimethindene maleate	-16.8664	Bound
Lomerizine hydrochloride	-16.8619	Bound
Suplatast tosilate	-16.8574	Bound
Maltobionic acid/Lactobionic acid	-16.8539	Bound
Deferoxamine;Desferrioxamine	-16.8518	Bound
Gemifloxacin mesilate	-16.8495	Bound
Bepridil hydrochloride	-16.8468	Bound
Emonapride;Nemonapride	-16.8426	Bound
Aclidinium bromide	-16.8329	Bound
Gabexate mesilate;Gabexate mesylate	-16.8298	Bound
Butylscopolamine bromide;Hyoscine butylbromide	-16.8272	Bound
Berberine chloride	-16.819	Bound
Cefuroxime axetil	-16.8008	Bound
Rilmazafone hydrochloride dihydrate	-16.793	Bound
Aclatonium napadisilate	-16.7887	Bound
Silodosin	-16.7818	Bound
Losartan potassium	-16.78	Bound
Nimesulide	-16.7761	Bound
Alprostadil;Prostaglandin E1	-16.7721	Bound
Vernakalant hydrochloride	-16.756	Bound
Aztreonam	-16.7526	Bound
15-Methyl prostaglandin F2alpha;Carboprost;Carboprost trometamol;Carboprost tromethamine	-16.7452	Bound
Dacomitinib	-16.7445	Bound
Clopradone;Etoperidone hydrochloride;Triazolinone	-16.7374	Bound
Caldiamide sodium	-16.7319	Bound
Ramipril	-16.7216	Bound
Olodaterol hydrochloride	-16.7196	Bound
Famotidine	-16.7042	Bound
Alprenolol hydrochloride	-16.7026	Bound
Sumatriptan SDI;Sumatriptan succinate	-16.6951	Bound
Entacapone;Entacaponum	-16.6938	Bound
Cyclovalone	-16.6931	Bound
Spiperone;Spiroperidol	-16.6853	Bound
Thioridazine	-16.6763	Bound
Cefalexin monohydrate;Cephalexin monohydrate	-16.676	Bound
Amorolfine hydrochloride	-16.6595	Bound
Nitracrine dihydrochloride hydrate	-16.657	Bound
Aspoxicillin	-16.6471	Bound
Aprepitant	-16.6446	Bound
Suberanilohydroxamic acid;Suberoylanilide hydroxamic acid;Vorinostat	-16.642	Bound
Pixantrone dimaleate;Pixantrone maleate	-16.6405	Bound
Cinnarizine	-16.6394	Bound
Trepibutone	-16.6276	Bound
Dasabuvir	-16.6271	Bound
Butamirate citrate	-16.6232	Bound
Oxyfedrin hydrochloride;Oxyfedrine hydrochloride;Oxyphedrine hydrochloride	-16.6151	Bound
Ruxolitinib phosphate/Deuterated ruxolitinib	-16.6123	Bound
Lurasidone hydrochloride	-16.6122	Bound
Loperamide hydrochloride	-16.5933	Bound
Dihydrocodeine bitartrate	-16.5893	Bound
Nafcillin sodium	-16.586	Bound
Nicergoline	-16.5854	Bound
Cabergoline	-16.5779	Bound
Nitazoxanide	-16.557	Bound
Zabofloxacin hydrochloride	-16.5522	Bound
Polmacoxib	-16.5455	Bound
Cinitapride hygrogen tartrate	-16.5399	Bound
Cefixime	-16.5261	Bound
Amtolmetin guacil	-16.5232	Bound
Aripiprazole;Aripiprazole Depot	-16.5094	Bound
Bucladesine sodium;Sodium dibutyryl cAMP	-16.5037	Bound
Mofezolac	-16.5013	Bound
Diltiazem hydrochloride	-16.5005	Bound
Chlorambucil	-16.4979	Bound
Enalapril maleate	-16.4886	Bound
Capsaicin;trans-Capsaicin	-16.4857	Bound
Solifenacin succinate	-16.4855	Bound
Isopropamide iodide	-16.4812	Bound
Itopride	-16.4786	Bound
Azodisal disodium;Olsalazine sodium;Sodium azodisalicylate	-16.4778	Bound
Citalopram hydrobromide;Nitalapram/(+)-(S)-Citalopram oxalate;+-S-Citalopram oxalate;Escitalopram oxalate	-16.4731	Bound
Sofosbuvir	-16.4731	Bound
Acenocoumarol;Nicoumalone	-16.4709	Bound
Covidarabine;Deoxycoformycin;Pentostatin	-16.4611	Bound
Lauromacrogol;Polidocanol	-16.4596	Bound
Retapamulin	-16.4555	Bound
Tolmetin	-16.4525	Bound
Pitolisant hydrochloride;Tiprolisant hydrochloride	-16.444	Bound
Methysergide maleate	-16.4382	Bound
Iguratimod	-16.4132	Bound
Sulindac	-16.3917	Bound
Cefonicid sodium	-16.3885	Bound
Fotemustine	-16.3843	Bound
Methypranolol;Metipranolol	-16.3794	Bound
Obidoxime;Obidoxime chloride	-16.3768	Bound
Orilotimod	-16.3713	Bound
Deoxycholic acid sodium salt;Sodium deoxycholate	-16.3654	Bound
Nefazodone hydrochloride	-16.3503	Bound
Crystal violet;Gentian violet;Methylrosaniline chloride	-16.3495	Bound
Naftifin;Naftifine hydrochloride;Naftifungin	-16.346	Bound
Metoclopramide hydrochloride	-16.3429	Bound
Nipradilol;Nipradolol	-16.3392	Bound
Bisoprolol fumarate	-16.3367	Bound
Glisoxepide	-16.328	Bound
Tianeptine sodium	-16.3165	Bound
Dasatinib	-16.307	Bound
Rocuronium bromide	-16.3024	Bound
Alatrofloxacin mesilate	-16.2976	Bound
Silibinin dihydrogen disuccinate disodium;Silybin dihemisuccinate disodium	-16.2914	Bound
Anastrozole	-16.2875	Bound
Pazopanib hydrochloride	-16.2871	Bound
Tilisolol hydrochloride	-16.2849	Bound
Epoprostenol sodium;Prostacyclin sodium;Prostaglandin I2 sodium;Prostaglandin X sodium	-16.2804	Bound
Piribedil	-16.2778	Bound
Pralatrexate	-16.2729	Bound
Boceprevir	-16.2711	Bound
Busulfan;Busulphan	-16.2694	Bound
Propafenone hydrochloride	-16.2604	Bound
Azilsartan	-16.2562	Bound
Delavirdine mesilate	-16.2467	Bound
Beclometasone dipropionate;Beclomethasone dipropionate	-16.2458	Bound
Azelastine hydrochloride	-16.2406	Bound
Frusemide;Furosemide	-16.2229	Bound
Dihydroergotamine mesylate	-16.221	Bound
Ronifibrate;Ronifibrato	-16.2205	Bound
Belotecan hydrochloride	-16.2194	Bound
Timiperone	-16.2157	Bound
Tamibarotene	-16.2146	Bound
Olopatadine hydrochloride	-16.2055	Bound
Indapamide	-16.2006	Bound
Terguride;Transdihydrolisuride	-16.1902	Bound
Nafamostat mesilate;Nafamostat mesylate	-16.1901	Bound
Aceclofenac	-16.1874	Bound
Abacavir sulfate	-16.1821	Bound
Doravirine	-16.1803	Bound
(+)-Dapoxetine hydrochloride;+-Dapoxetine hydrochloride;Dapoxetine;Dapoxetine hydrochloride	-16.1781	Bound
Cycloheximide	-16.1777	Bound
Melatonin	-16.1749	Bound
Prochlorperazine maleate	-16.1735	Bound
Bifendate;Biphenyldimethyldicarboxylate	-16.1721	Bound
Mizolastine	-16.1718	Bound
Nitroxazepine hydrochloride	-16.1688	Bound
Avanafil	-16.1608	Bound
Lisinopril	-16.157	Bound
Eperisone hydrochloride	-16.1459	Bound
Cisapride hydrate	-16.1436	Bound
Pramipide;Proamipide;Rebamipide	-16.1325	Bound
Carboxylosartan;Losartan carboxylic acid	-16.1242	Bound
Remoxipride	-16.1209	Bound
Fentanyl citrate	-16.1166	Bound
Ranolazine	-16.1117	Bound
Tiapride hydrochloride	-16.1042	Bound
Barnidipine hydrochloride;Mepirodipine hydrochloride	-16.1003	Bound
Levomepromazine;Methotrimeprazine	-16.0941	Bound
Zanamivir	-16.0939	Bound
Lomefloxacin hydrochloride	-16.0861	Bound
Glibenclamide;Glybenclamide;Glyburide	-16.0791	Bound
Etacizin;Ethacizin	-16.0646	Bound
Dipivefrine hydrochloride	-16.0612	Bound
Artesunate;Artesunic acid	-16.0567	Bound
Perindopril	-16.0553	Bound
Cloricromene	-16.049	Bound
Apatinib mesylate;Rivoceranib mesylate	-16.0487	Bound
Prucalopride succinate	-16.0484	Bound
Icotinib hydrochloride	-16.0361	Bound
Dopexamine	-16.0359	Bound
Lactulose	-16.0342	Bound
Bevantol hydrochloride;Bevantolol hydrochloride	-16.034	Bound
Ketorolac	-16.015	Bound
Timolol maleate	-16.0026	Bound
Esaxerenone	-15.9993	Bound
Setastine hydrochloride	-15.9992	Bound
Benzydamine hydrochloride	-15.9906	Bound
Delapril hydrochloride	-15.9737	Bound
Ampiroxicam	-15.9723	Bound
Darifenacin hydrobromide	-15.9665	Bound
Naftopidil	-15.9659	Bound
Ropinirole hydrochloride	-15.9631	Bound
Betamethasone dipropionate	-15.9615	Bound
Zopiclone/(+)-Zopiclone;(S)-Zopiclone;+-Zopiclone;Eszopiclone;S-Zopiclone	-15.9563	Bound
Moxisylyte;Thymoxamine	-15.9561	Bound
Naflocort	-15.9534	Bound
Amrubicin hydrochloride	-15.9518	Bound
Mirabegron	-15.9485	Bound
Afobazole;Fabomotizole hydrochloride;Mobazol;Obenoxazine hydrochloride	-15.9373	Bound
Cefdinir	-15.9364	Bound
Amfenac sodium	-15.9293	Bound
Cobimetinib	-15.9284	Bound
Dimebolin hydrochloride;Latrepirdine hydrochloride	-15.9129	Bound
Talinolol	-15.9077	Bound
Loracarbef hydrate	-15.9071	Bound
Doxofylline	-15.9008	Bound
Piketoprofen	-15.8971	Bound
Pirenoxine;Pirfenoxone;Pyrphenoxone	-15.8954	Bound
Mebrofenin	-15.8885	Bound
Docarpamine	-15.8874	Bound
Etoricoxib	-15.8867	Bound
Cimetidine	-15.8831	Bound
Flunarizine hydrochloride	-15.8817	Bound
3-Angeloylingenol;3-Ingenyl angelate;Ingenol mebutate;Ingenol-3-angelate	-15.881	Bound
Irbesartan	-15.8789	Bound
Florbetaben (18F);Florbetaben 18F;[18F]Florbetaben	-15.8719	Bound
Temocillin sodium	-15.8685	Bound
Bendamustine hydrochloride	-15.8661	Bound
Ramatroban	-15.8639	Bound
Meclizine hydrochloride;Meclozine hydrochloride	-15.8439	Bound
Probenecid	-15.8283	Bound
Neticonazole hydrochloride	-15.8222	Bound
Ganciclovir/Ganciclovir sodium	-15.8178	Bound
Centrophenoxine;Meclofenoxate hydrochloride	-15.811	Bound
Pretomanid	-15.7907	Bound
Baricitinib	-15.7858	Bound
Rilpivirine hydrochloride	-15.7856	Bound
Granisetron hydrochloride	-15.7843	Bound
Frademicina;Lincomycin hydrochloride;Mycivin	-15.7799	Bound
Cefalotin sodium;Cephalotin sodium	-15.7775	Bound
Trospium chloride	-15.7701	Bound
Amineptine	-15.7624	Bound
Imipemide;Imipenem	-15.757	Bound
Caroverine hydrochloride	-15.7565	Bound
Tromantadine hydrochloride	-15.7474	Bound
Amethocaine hydrochloride;Tetracaine hydrochloride	-15.7417	Bound
Bimatoprost	-15.7391	Bound
Brovincamine fumarate	-15.7352	Bound
Etacrynic acid;Ethacrynic acid	-15.7277	Bound
Lactitol	-15.7234	Bound
Sarafloxacin hydrochloride	-15.7227	Bound
Nateglinide	-15.7146	Bound
Papaverine hydrochloride	-15.7133	Bound
Ranimustine	-15.705	Bound
Meclocycline sulfosalicylate	-15.7012	Bound
Cyamemazine	-15.6988	Bound
Hydroxychloroquine hydrosulfate;Hydroxychloroquine sulfate	-15.6983	Bound
Ampicillin sodium	-15.6965	Bound
Empagliflozin	-15.6905	Bound
Carfentanil	-15.6897	Bound
Febuprol	-15.6803	Bound
Tiracizine hydrochloride	-15.6796	Bound
Oxpentifylline;Pentoxifylline	-15.671	Bound
Fluspirilene	-15.6633	Bound
Olanzapine	-15.6602	Bound
Ioflupane (123I);Ioflupane 123I;Ioflupane I 123;[123I]Ioflupane/18F-Fluoropropyl-CIT	-15.6587	Bound
Cadralazine	-15.6466	Bound
Methylprednisolone sodium succinate	-15.6461	Bound
Delmopinol hydrochloride	-15.6417	Bound
Trimetazidine	-15.6363	Bound
Teneligliptin hydrobromide hydrate	-15.622	Bound
Dicyclomine hydrochloride;Dicycloverine hydochloride	-15.617	Bound
Bicalutamide	-15.6164	Bound
Sufentanil citrate	-15.6147	Bound
Clindamycin hydrochloride	-15.6102	Bound
Ibopamine	-15.5978	Bound
Fluocortin butyl	-15.5957	Bound
Treosulfan	-15.5947	Bound
Mebhydrolin	-15.5937	Bound
Almotriptan	-15.5858	Bound
Buclizine hydrochloride	-15.5836	Bound
Oxacillin sodium	-15.583	Bound
Fosinoprilat	-15.5828	Bound
Tolcapone	-15.5703	Bound
Netarsudil mesylate	-15.5639	Bound
Lesinurad	-15.5622	Bound
Troxipide	-15.5618	Bound
Flomoxef sodium	-15.5609	Bound
Nelarabine;Nelzarabine	-15.5571	Bound
Reboxetine mesylate	-15.5553	Bound
Micinicate	-15.5541	Bound
Tiratricol;Triiodothyroacetic	-15.5464	Bound
Melphalan	-15.5464	Bound
Cilazapril	-15.5458	Bound
3,3',5-L-Triiodothyronine;Liothyronine sodium;Triiodothyronine sodium	-15.5436	Bound
Haloperidol	-15.5362	Bound
Chloroquine phosphate	-15.5357	Bound
Tazanolast	-15.5292	Bound
Celiprolol hydrochloride	-15.5275	Bound
Protirelin tartrate	-15.5216	Bound
Pancuronium bromide	-15.5197	Bound
Zaltoprofen	-15.5197	Bound
Hydrocortisone 21-hemisuccinate sodium;Hydrocortisone sodium succinate	-15.5189	Bound
Cefpodoxime proxetil	-15.5171	Bound
Isoconazole nitrate	-15.5149	Bound
Fesoterodine fumarate	-15.5141	Bound
Azidothymidine phosphonate;Nicavir;Phosphazid	-15.506	Bound
Clomiphene	-15.5034	Bound
Idebenone	-15.4998	Bound
1,2-Dihydrospirorenone;Dihydrospirorenone;Drospirenone	-15.4997	Bound
Propantheline bromide	-15.4952	Bound
Febuxostat	-15.4866	Bound
Nisoldipine	-15.4836	Bound
Methylene blue;Methylthioninium chloride	-15.4808	Bound
Mosapride citrate	-15.4808	Bound
Sulconazole nitrate	-15.4665	Bound
Bupivacaine hydrochloride/(-)-(S)-Bupivacaine hydrochloride;--S-Bupivacaine hydrochloride;Levobupivacaine hydrochloride	-15.4649	Bound
Anisotropine methylbromide;Octatropine methylbromide	-15.4588	Bound
Vonoprazan fumarate	-15.4559	Bound
Ambrisentan	-15.4543	Bound
Duvelisib	-15.4533	Bound
Fluvoxamine maleate	-15.4478	Bound
Loprazolam mesylate	-15.4474	Bound
Chlorproguanil hydrochloride	-15.4393	Bound
Pentaerithrityl tetranitrate;Pentaerythritol tetranitrate	-15.4382	Bound
Tolperisone hydrochloride	-15.4379	Bound
Gabapentin enacarbil	-15.4314	Bound
Valaciclovir hydrochloride;Valacyclovir hydrochloride	-15.4275	Bound
Arbutamine hydrochloride	-15.4273	Bound
Cloxacillin sodium;Sodium cloxacillin	-15.4262	Bound
Carmofur	-15.4223	Bound
Xamoterol fumarate	-15.409	Bound
Meropenem	-15.4013	Bound
Phenethicillin potassium	-15.3946	Bound
Cefpirome	-15.3938	Bound
Uridine triacetate;Vistonuridine	-15.3921	Bound
Alfentanil hydrochloride	-15.3865	Bound
Ozenoxacin	-15.3829	Bound
Pilsicainide hydrochloride	-15.3823	Bound
Griseofulvin	-15.3729	Bound
Chlorphenesin carbamate	-15.3562	Bound
Amoxapine	-15.3562	Bound
Flurbiprofen axetil	-15.3509	Bound
Bezafibrate	-15.3498	Bound
Nitrendipine	-15.3482	Bound
Mepacrine hydrochloride;Quinacrine hydrochloride	-15.3464	Bound
Chloroprocaine hydrochloride	-15.3447	Bound
Vidarabine/Adenosine	-15.3447	Bound
Doxylamine succinate	-15.3426	Bound
Pantoprazole sodium	-15.3374	Bound
Indoramin hydrochloride	-15.3317	Bound
Loratadine;Loratidine	-15.3306	Bound
Mepyramine maleate;Pyrilamine maleate	-15.3305	Bound
Eserine salicylate;Physostigmine salicylate	-15.3276	Bound
Rosiglitazone maleate	-15.32	Bound
Oxprenolol hydrochloride	-15.318	Bound
Epalrestat	-15.3179	Bound
Ipratropium bromide	-15.3168	Bound
Loxapine succinate	-15.3151	Bound
Emorfazone	-15.31	Bound
Pindolol	-15.3091	Bound
Periciazine;Pericyazine;Propericiazine	-15.3015	Bound
Dapiprazole hydrochloride	-15.301	Bound
Apremilast	-15.2999	Bound
Methylnaltrexone bromide	-15.2981	Bound
Trimegestone	-15.2959	Bound
Macimorelin acetate	-15.2905	Bound
Moclobemide	-15.29	Bound
Allantoxamic acid;Otastat potassium;Oteracil potassium;Oxonic acid	-15.2852	Bound
Metoprolol tartrate	-15.2832	Bound
Tiotropium bromide	-15.2778	Bound
Oxyphencyclimine hydrochloride	-15.2708	Bound
Tofogliflozin;Tofogliflozin hydrate (hydrate)	-15.2657	Bound
Trandolapril	-15.264	Bound
Azuletil sodium;Egualen sodium;Eugalen sodium hydrate (hydrate)	-15.2613	Bound
Sunitinib malate	-15.2386	Bound
Aprindine hydrochloride	-15.2348	Bound
Torasemide;Torsemide	-15.2334	Bound
Gosogliptin hydrochloride	-15.2321	Bound
Trifluoperazine hydrochloride;Trifluoroperazine hydrochloride	-15.2286	Bound
Evocalcet	-15.225	Bound
Phenoxybenzamine hydrochloride	-15.2222	Bound
Clorazepate dipotassium	-15.2164	Bound
Ceftazidime	-15.2122	Bound
Zofenoprilat	-15.2121	Bound
Trovafloxacin	-15.2107	Bound
Fluconazole	-15.2094	Bound
Cladribine	-15.2069	Bound
Indometacin;Indomethacin	-15.1907	Bound
Parecoxib sodium	-15.1849	Bound
Besifloxacin hydrochloride	-15.1846	Bound
Etofilline clofibrate	-15.1806	Bound
Reproterol hydrochloride	-15.1742	Bound
Cefpiramide sodium	-15.1716	Bound
Cariprazine hydrochloride	-15.167	Bound
Duloxetine hydrochloride	-15.1605	Bound
Epervudine	-15.1598	Bound
Metolazone	-15.1591	Bound
Dexrazoxane hydrochloride/Razoxane	-15.1587	Bound
Gadobutrol	-15.1582	Bound
Succinylcholine chloride;Suxamethonium chloride	-15.1509	Bound
Cloconazole hydrochloride;Croconazole hydrochloride	-15.1492	Bound
Betrixaban	-15.1443	Bound
Oxytetracycline	-15.1319	Bound
Safinamide mesilate;Safinamide mesylate	-15.1309	Bound
Lovastatin;Mevinolin;Monakolin K	-15.1283	Bound
Loteprednol etabonate	-15.1277	Bound
Quercetin	-15.1269	Bound
Amlodipine besylate/(S)-(-)-Amlodipine;Levamlodipine;S---Amlodipine	-15.115	Bound
gamma-Linolenic acid;Gamolenic acid	-15.1129	Bound
Detomidine hydrochloride	-15.1084	Bound
Mequitazine	-15.1015	Bound
Flutropium bromide	-15.0999	Bound
Bromopride	-15.0984	Bound
Homoharringtonine;Omacetaxine mepesuccinate	-15.097	Bound
Atomoxetine hydrochloride;Tomoxetine hydrochloride	-15.082	Bound
Vildagliptin	-15.0817	Bound
Yohimbine	-15.0787	Bound
Fursultiamine	-15.0779	Bound
Clindamycin phosphate	-15.0741	Bound
Clocortolone pivalate	-15.0726	Bound
Amacetam hydrochloride;Pramiracetam hydrochloride	-15.0716	Bound
Metergoline	-15.0695	Bound
Clothiapine;Clotiapine	-15.0664	Bound
Letrozole	-15.0643	Bound
Labetalol hydrochloride	-15.0632	Bound
99mTc-Tetrofosmin;Technetium (99mTc) tetrofosmin;Technetium 99mTc tetrofosmin;Tetrofosmin [99m-Tc];[99m-Tc]Tetrofosmin;[99mTc]Tetrofosmin	-15.0632	Bound
Niclosamide	-15.0614	Bound
Tenofovir alafenamide fumarate;Tenofovir alafenamide hemifumarate	-15.0601	Bound
Benzatropine mesilate;Benztropine;Benztropine mesylate	-15.0492	Bound
Metaxalone	-15.0463	Bound
Copanlisib hydrochloride	-15.04	Bound
Propranolol hydrochloride	-15.0393	Bound
Chenic acid;Chenodeoxycholic acid;Chenodiol/Ursodeoxycholic acid;Ursodiol	-15.0341	Bound
Biapenem	-15.032	Bound
Estriol	-15.0307	Bound
Lansoprazole/Dexlansoprazole	-15.0265	Bound
Vedaprofen	-15.0165	Bound
Nimustine hydrochloride	-15.0125	Bound
Cloperastine fendizoate	-15.0097	Bound
Bromazepam	-15.0093	Bound
Clemastine fumarate	-15.0051	Bound
Rizatriptan benzoate	-15.0039	Bound
Ilaprazole	-15.0011	Bound
Roxadustat	-14.9962	Bound
Tranilast	-14.9934	Bound
Butenafine hydrochloride	-14.9911	Bound
Benznidazole	-14.9887	Bound
Talazoparib tosylate	-14.9884	Bound
Alosetron hydrochloride	-14.9875	Bound
Rotigotine	-14.9869	Bound
Ceftibuten	-14.9718	Bound
Clozapine	-14.9679	Bound
Diphenidol hydrochloride	-14.9656	Bound
Fenoprofen calcium	-14.9653	Bound
Dithiosteine;Erdosteine	-14.9604	Bound
Sulprostone	-14.9567	Bound
Alverine citrate	-14.952	Bound
Mitoxantrone hydrochloride;Mitozantrone hydrochloride	-14.9512	Bound
Dicoumarol;Dicumarol	-14.9457	Bound
Clopamide	-14.9451	Bound
Carteolol hydrochloride	-14.9336	Bound
Tolciclate	-14.9254	Bound
Ibuprofen piconol;Pineprofen	-14.9246	Bound
Zolpidem	-14.9241	Bound
16-Aza-epothilone B;Ixabepilone	-14.9227	Bound
Colchicine	-14.919	Bound
Butriptyline hydrochloride	-14.9085	Bound
Disopyramide phosphate	-14.8951	Bound
Pirenzepine hydrochloride	-14.8882	Bound
Nifurzide	-14.8846	Bound
Ceftaroline fosamil acetate;Cephalosporin Lorraine	-14.8771	Bound
Letosteine	-14.8688	Bound
Peficitinib hydrobromide	-14.8682	Bound
Cortisone acetate	-14.8678	Bound
Tioconazole	-14.8659	Bound
Acetohexamide	-14.8631	Bound
Eliglustat tartrate	-14.8609	Bound
Ibrutinib	-14.86	Bound
Benzbromaron;Benzbromarone	-14.8582	Bound
Prednisolone acetate	-14.8547	Bound
Sulfadoxine	-14.8483	Bound
Desloratadine	-14.8461	Bound
Carbazochrome sodium sulfonate	-14.8345	Bound
Amlexanox;Amoxanox	-14.8326	Bound
Pergolide mesylate	-14.8272	Bound
Biperiden	-14.8259	Bound
Choline fenofibrate	-14.8221	Bound
Vecuronium bromide	-14.8148	Bound
Maraviroc	-14.8142	Bound
Bromfenac sodium	-14.8097	Bound
Riboflavin;Vitamin B2	-14.8055	Bound
Bifonazole	-14.8039	Bound
Altretamine	-14.8006	Bound
Atropine sulfate;Atropine sulphate;Hyoscyamine sulfate	-14.7936	Bound
Prazosin hydrochloride	-14.7932	Bound
Pirmenol hydrochloride	-14.785	Bound
Naratriptan hydrochloride	-14.7801	Bound
Sulthiame	-14.78	Bound
Ciprofibrate	-14.7773	Bound
Befunolol hydrochloride	-14.7643	Bound
Chlorpromazine (hydrochloride)	-14.7617	Bound
Ciloprost;Iloprost	-14.7611	Bound
Omeprazole/(-)-Omeprazole magnesium;(S)-Omeprazole magnesium;--Omeprazole magnesium;Esomeprazole magnesium;Perprazole;S-Omeprazole magnesium	-14.7604	Bound
Zinc acexamate	-14.7571	Bound
Triprolidine hydrochloride	-14.7557	Bound
Enalaprilat	-14.7539	Bound
Econazole nitrate	-14.7514	Bound
Betamethasone sodium phosphate	-14.7478	Bound
Levdropropizine;Levodropropizine	-14.7447	Bound
Perampanel	-14.7378	Bound
Adrafinil	-14.73	Bound
Idelalisib	-14.7299	Bound
Bisacodyl	-14.7283	Bound
Etizolam	-14.7196	Bound
Ramelteon	-14.7035	Bound
Dicarbamin;Dicarbamine;Glutaryl histamine;Imidazolyl Ethanamide Pentandioic Acid	-14.7014	Bound
Budesonide	-14.6896	Bound
Procaine hydrochloride	-14.6862	Bound
Floropipamide (formerly);Pipamperone	-14.6852	Bound
Linezolid	-14.6831	Bound
Fimasartan	-14.6818	Bound
Zaleplon	-14.6811	Bound
Didanosine;Dideoxyinosine	-14.6809	Bound
Quinine sulfate	-14.6662	Bound
Aciclovir;Acycloguanosine;Acyclovir	-14.6656	Bound
Netilmicin sulfate	-14.665	Bound
Hydroxyzine hydrochloride	-14.6645	Bound
Nitrefazole	-14.6631	Bound
Cefpodoxime	-14.6618	Bound
Fludarabine phosphate	-14.6574	Bound
Malathion	-14.6543	Bound
Chlorimipramine hydrochloride;Clomipramine hydrochloride	-14.651	Bound
Ribavirin;Tribavirin	-14.6496	Bound
Phentolamine mesilate	-14.645	Bound
Gliclazide	-14.6443	Bound
Clopenthixol hydrochloride;Zuclopenthixol hydrochloride	-14.6402	Bound
Mepindolol sulfate	-14.6344	Bound
Dicloxacillin sodium monohydrate;Sodium dicloxacillin monohydrate	-14.6257	Bound
Methocarbamol	-14.6246	Bound
Erbocain;Fomocaine;Panacain	-14.6241	Bound
Canagliflozin	-14.6225	Bound
Erdafitinib	-14.6222	Bound
Viloxazine hydrochloride	-14.6203	Bound
Propiverine hydrochloride	-14.6123	Bound
Levocabastine hydrochloride	-14.611	Bound
Eplerenone;Epoxymexrenone	-14.6082	Bound
Cefradex;Cefradine;Cephradine	-14.6029	Bound
Flecainide acetate	-14.5973	Bound
Nifuratel	-14.5971	Bound
Cefazolin sodium;Cephazolin sodium	-14.5955	Bound
Tasocitinib citrate;Tofacitinib citrate	-14.5911	Bound
Masoprocol;Nordihydroguaiaretic acid	-14.5892	Bound
Mitomycin;Mitomycin C	-14.5841	Bound
Nifurtimox	-14.5791	Bound
Penicillin V;Phenoxymethylpenicillin	-14.5782	Bound
Oxamniquine	-14.5752	Bound
Larotrectinib sulfate	-14.571	Bound
Dobutamine hydrochloride	-14.5694	Bound
Arotinolol hydrochloride	-14.5653	Bound
Tolnaftate	-14.5647	Bound
Zolmitriptan	-14.5635	Bound
Latanoprost	-14.5538	Bound
Cefoxitin	-14.5487	Bound
Alpelisib	-14.5457	Bound
Penicillin G procaine;Procaine Penicillin	-14.5383	Bound
Methyclothiazide	-14.5374	Bound
Denopamine	-14.5367	Bound
Lonazolac calcium	-14.5364	Bound
Glipizide	-14.5338	Bound
Quinethazone	-14.5328	Bound
Tasimelteon	-14.5312	Bound
Indeloxazine hydrochloride	-14.5298	Bound
Fasudil hydrochloride	-14.5251	Bound
Tamoxifen citrate	-14.5202	Bound
Codeine phosphate	-14.5199	Bound
Ecabet sodium hydrate	-14.5189	Bound
Fruquintinib	-14.5142	Bound
Triclabendazole	-14.5125	Bound
Sertaconazole nitrate	-14.5112	Bound
Cefepime	-14.5074	Bound
Testosterone propionate	-14.5051	Bound
Primaquine phosphate	-14.5041	Bound
Chloramphenicol	-14.5036	Bound
Methylergobasine;Methylergometrine maleate;Methylergonovine maleate	-14.5013	Bound
Triamterene	-14.4975	Bound
Dienogest	-14.4957	Bound
Tideglusib	-14.4876	Bound
Nimorazole	-14.4873	Bound
Indenolol hydrochloride	-14.4861	Bound
Vibegron	-14.4851	Bound
Cortisol;Hydrocortisone	-14.4847	Bound
Dipyrone sodium;Metamizole	-14.484	Bound
Lenalidomide	-14.4838	Bound
Galantamine hydrobromide;Galanthamine hydrobromide	-14.4835	Bound
Valsartan	-14.4762	Bound
Nizofenone fumarate	-14.4719	Bound
Palmidrol;Palmitoylethanolamide	-14.4648	Bound
Levobunolol hydrochloride	-14.4601	Bound
Halofantrine hydrochloride	-14.4575	Bound
Cefroxadine	-14.4574	Bound
Azamianserin;Mirtazapine	-14.4552	Bound
Trifosfamide;Trilophosphamide;Trofosfamide	-14.4508	Bound
Dinoprostone;Prostaglandin E2	-14.4477	Bound
Imipramine hydrochloride	-14.4472	Bound
Ambroxol hydrochloride	-14.4448	Bound
(-)-Modafinil;(R)-Modafinil;--Modafinil;Armodafinil;l-Modafinil;R-Modafinil	-14.4435	Bound
Bunazosin hydrochloride	-14.4354	Bound
Allopregnalone;Allopregnanolone;Brexanolone	-14.427	Bound
Nitisinone	-14.4163	Bound
Morniflumate	-14.4135	Bound
Zotepine	-14.4076	Bound
Gemigliptin (free base)	-14.4037	Bound
Paroxetine hydrochloride	-14.4032	Bound
Dexchlorpheniramine maleate/Chlorphenamine maleate;Chlorpheniramine maleate	-14.3957	Bound
Etozolin	-14.3899	Bound
Azathioprine	-14.3896	Bound
Forodesine hydrochloride;Immucillin-H	-14.3864	Bound
Clobetasone butyrate	-14.3856	Bound
Nabumetone	-14.3845	Bound
Meclofenamate sodium	-14.3839	Bound
Danazol	-14.3834	Bound
Hexoprenaline sulfate	-14.3775	Bound
Garenoxacin mesilate	-14.3768	Bound
Brinzolamide	-14.376	Bound
Selinexor	-14.3758	Bound
Ferric derisomaltose;Iron isomaltoside 1000	-14.362	Bound
Exemestane	-14.3599	Bound
Nadolol	-14.3583	Bound
Phenprocoumon	-14.3555	Bound
Penciclovir	-14.352	Bound
Betamethasone 17-valerate;Betamethasone valerate	-14.3517	Bound
Pizotifen;Pizotylline	-14.3499	Bound
Alimemazine;Methylpromazine;Trimeprazine	-14.3494	Bound
Clotrimazole	-14.3471	Bound
Idoxuridine;Iododeoxyuridine	-14.3451	Bound
Cefaclor	-14.3416	Bound
Trimipramine maleate	-14.3382	Bound
Dorzolamide hydrochloride	-14.3315	Bound
Felodipine	-14.3309	Bound
Chlorothiazide	-14.3289	Bound
Ramosetron hydrochloride	-14.3245	Bound
Etomidate	-14.3195	Bound
Aranidipine	-14.3176	Bound
Mizoribine	-14.3163	Bound
Lenvatinib mesylate	-14.316	Bound
Thiocolchicoside	-14.315	Bound
Tetrabenazine	-14.3145	Bound
Etidocaine hydrochloride	-14.3111	Bound
Tilidine hydrochloride	-14.3091	Bound
Toremifene	-14.3032	Bound
Temazepam	-14.2983	Bound
Ritodrine hydrochloride	-14.296	Bound
Quinidine sulfate	-14.2809	Bound
Clonazepam	-14.2807	Bound
Diclondazolic acid;Lonidamine	-14.2801	Bound
Hydrochlorothiazide	-14.2736	Bound
Lidofenin	-14.2729	Bound
Carbinoxamine maleate	-14.2726	Bound
Orphenadrine hydrochloride	-14.2647	Bound
Naproxen sodium/Naproxen piperazine (2:1)	-14.2563	Bound
Xylometazoline hydrochloride	-14.2551	Bound
Flurazepam hydrochloride	-14.2526	Bound
Trelagliptin succinate	-14.2523	Bound
Cinoxacin	-14.2517	Bound
Malotilate	-14.2449	Bound
Lamivudine	-14.2417	Bound
Cimetropium bromide	-14.2411	Bound
Tafamidis (free acid);Tafamidis meglumine	-14.2337	Bound
Tofisopam;Tofizopam	-14.224	Bound
(PRK-124)	-14.2239	Bound
Articaine hydrochloride	-14.2234	Bound
Beraprost sodium	-14.2226	Bound
Prazepam	-14.2191	Bound
Chlordiazepoxide hydrochloride	-14.2187	Bound
1-Glyceryl laurate;1-Monododecanoylglycerol;1-Monolaurin;alpha-Monolaurin;Glycerol 1-laurate;Glycerol monolaurate;Lauricidin	-14.2066	Bound
Ataluren	-14.2024	Bound
Triazolam	-14.1983	Bound
Ethyl loflazepate	-14.1971	Bound
Imidafenacin	-14.1967	Bound
Cinolazepam	-14.1937	Bound
Isosorbide dinitrate	-14.1917	Bound
Levosimendan	-14.1887	Bound
Promazine	-14.188	Bound
Podofilox;Podophyllotoxin	-14.1863	Bound
Diatrizoate meglumine;Meglumine amidotrizoate;Meglumine diatrizoate	-14.1857	Bound
Buprenorphine hydrochloride	-14.1852	Bound
Bromhexine hydrochloride	-14.1813	Bound
Promethazine hydrochloride	-14.1809	Bound
Gatifloxacin	-14.1798	Bound
Ibudilast	-14.1726	Bound
Dapropterin dihydrochloride;Sapropterin dihydrochloride;Tetrahydrobiopterin	-14.1666	Bound
Bepotastine besilate	-14.1663	Bound
Alprazolam	-14.1659	Bound
Etofibrate	-14.1648	Bound
Quinagolide hydrochloride	-14.1629	Bound
Hydrocodone bitartrate	-14.1621	Bound
Biocefalin;Enbol;Enerbol;Pyritinol dihydrochloride	-14.1547	Bound
Undecylenic acid	-14.1488	Bound
Oseltamivir carboxylate	-14.1479	Bound
Chlortalidone;Chlorthalidone	-14.1475	Bound
Nortriptyline hydrochloride	-14.1334	Bound
Taltirelin	-14.133	Bound
Streptozocin;Streptozoticin;Streptozotocin	-14.1322	Bound
Pipobroman	-14.1289	Bound
Albendazole	-14.127	Bound
Dydrogesterone	-14.12	Bound
Entecavir	-14.1183	Bound
Etravirine	-14.1166	Bound
Ketazolam	-14.114	Bound
Atenolol	-14.1067	Bound
Modafinil	-14.1004	Bound
Prajmalium bitartrate	-14.0975	Bound
Acrivastine	-14.0848	Bound
Fluticasone propionate	-14.0829	Bound
Fenoldopam mesilate	-14.0816	Bound
Brivudine;Bromovinyldeoxyuridine	-14.0806	Bound
Topiramate	-14.0777	Bound
Ospemifene	-14.0751	Bound
Pazufloxacin	-14.0734	Bound
Proquazone	-14.0713	Bound
Ajmaline;Rauwolfine	-14.0654	Bound
Inosine pranobex;Inosiplex	-14.0535	Bound
Pemirolast	-14.0518	Bound
5-Azacitidine;5-Azacytidine;Azacitidine;Azacytidine;Ladakamycin (formerly)	-14.049	Bound
Ipragliflozin L-proline	-14.0445	Bound
Deltacortisone;Deltadehydrocortisone;Prednisone	-14.0392	Bound
Procyclidine hydrochloride	-14.0387	Bound
Eberconazole	-14.0353	Bound
Pirprofen	-14.0348	Bound
Tolterodine tartrate	-14.0335	Bound
Midazolam maleate	-14.0297	Bound
Nicotinamide riboside	-14.0264	Bound
Teriflunomide	-14.0257	Bound
Gemfibrozil	-14.0249	Bound
Apazone;Azapropazone	-14.0208	Bound
Chlorprothixene	-14.0188	Bound
Estradiol acetate	-14.0155	Bound
Norethindrone;Norethisterone	-14.0114	Bound
Oxaprozin	-14.0004	Bound
Dimemorfan phosphate;Dimemorphan;Dinemorphan	-14	Bound
Floxacillin sodium;Flucloxacillin sodium	-13.999	Bound
Ripasudil hydrochloride hydrate	-13.9969	Bound
Oxycodone hydrochloride	-13.9963	Bound
Glyceryl trinitrate;Nitroglycerin	-13.9942	Bound
Sparfloxacin	-13.9941	Bound
Miconazole Lauriad;Miconazole nitrate	-13.9871	Bound
Lanoconazole;Latoconazole	-13.9827	Bound
Alcaftadine	-13.9701	Bound
Homatropine	-13.9695	Bound
Taurosteine	-13.9692	Bound
Halcinonide	-13.9684	Bound
Clevudine	-13.9675	Bound
Binimetinib	-13.9674	Bound
Asenapine maleate	-13.9672	Bound
Bentazepam;Thiadipone	-13.967	Bound
Hyoscine;Scopolamine	-13.9613	Bound
Mepivacaine hydrochloride	-13.9613	Bound
Amotosalen hydrochloride	-13.9555	Bound
Mesterolone	-13.9553	Bound
Oxymetholone	-13.9551	Bound
Trichlormethiazide	-13.9524	Bound
Acrosoxacin;Rosoxacin	-13.9469	Bound
Zinc gluconate	-13.9438	Bound
Amitriptyline hydrochloride	-13.9352	Bound
Picotamide	-13.9347	Bound
Methadone;Methadone hydrochloride/(-)-Methadone hydrochloride;--Methadone hydrochloride;D-(-)-Methadone hydrochloride;D---Methadone hydrochloride;L-Polamidon hydrochloride;Levomethadone hydrochloride	-13.9336	Bound
Cetraxate hydrochloride	-13.9285	Bound
Roflumilast	-13.9223	Bound
Pyrantel pamoate	-13.9208	Bound
Chlortenoxicam;Lornoxicam	-13.9139	Bound
Azidothymidine;Zidovudine	-13.9132	Bound
Pterostilbene	-13.9112	Bound
Eslicarbazepine acetate	-13.9107	Bound
Agomelatine	-13.9093	Bound
Pyrimethamine	-13.9079	Bound
Prezatide copper acetate	-13.9064	Bound
Methixene hydrochloride;Metixene hydrochloride	-13.9047	Bound
Piceid;Polydatin;Resveratrol-O-3'-glucoside	-13.904	Bound
Dexamethasone 21-acetate;Dexamethasone acetate	-13.9005	Bound
Endralazine (mesylate)	-13.8987	Bound
Guaiazulenesulfonate sodium;Sodium azulene sulfonate;Sodium gualenate	-13.8973	Bound
Lorlatinib	-13.8966	Bound
Loprinone;Olprinone;Opolinone	-13.8882	Bound
Polythiazide	-13.8853	Bound
Erlosamide;Harkoseride;Lacosamide	-13.8841	Bound
Drotaverine hydrochloride	-13.8796	Bound
Ketoprofen/(S)-(+)-Ketoprofen;Dexketoprofen;S-+-Ketoprofen	-13.8789	Bound
Tafluprost	-13.8785	Bound
Tazobactam sodium	-13.8724	Bound
Alminoprofen	-13.8703	Bound
Anagliptin	-13.8653	Bound
Desipramine hydrochloride	-13.8587	Bound
Climbazole	-13.8531	Bound
Benzhexol hydrochloride;Trihexyphenidyl hydrochloride	-13.8519	Bound
Doxepin hydrochloride	-13.848	Bound
Pantethine	-13.8453	Bound
Rivastigmine tartrate	-13.8452	Bound
Estazolam	-13.8396	Bound
Liranaftate;Piritetrate	-13.8356	Bound
Faropenem sodium;Fropenem sodium;Furopenem	-13.8299	Bound
Cytarabine;Cytosine arabinoside	-13.8297	Bound
Nitrofurantoin	-13.8257	Bound
Cinepazide maleate	-13.8189	Bound
Azatadine maleate	-13.8158	Bound
Cefprozil monohydrate	-13.8157	Bound
Oxandrolone	-13.8147	Bound
Bromebrate sodium	-13.8106	Bound
Artemether;Artemisininelactol methyl ether	-13.806	Bound
Doxefazepam	-13.8052	Bound
Nebivolol	-13.8019	Bound
Telbivudine	-13.7981	Bound
Carmustine	-13.7972	Bound
Tinidazole	-13.7962	Bound
Fingolimod hydrochloride	-13.7921	Bound
Ozagrel sodium	-13.7904	Bound
Tolazamide	-13.7844	Bound
(Z)-Capsaicin;Civamide;Z-Capsaicin;Zucapsaicin	-13.7831	Bound
Mabuterol hydrochloride	-13.7792	Bound
Chloroguanide hydrochloride;Proguanil hydrochloride	-13.7791	Bound
Propacetamol hydrochloride	-13.7778	Bound
(S)-Zanubrutinib;S-Zanubrutinib;Zanubrutinib	-13.7756	Bound
Flunitrazepam	-13.7745	Bound
Nevirapine;Viramune IR	-13.7725	Bound
Sertindole	-13.7718	Bound
Riociguat	-13.7717	Bound
Norfloxacin	-13.7696	Bound
Amoxicillin PULSYS;Amoxicillin trihydrate;Amoxycillin trihydrate	-13.7696	Bound
Lormetazepam	-13.7684	Bound
Acitazanolast	-13.7656	Bound
Cefuroxime sodium	-13.7635	Bound
Erlotinib hydrochloride	-13.7601	Bound
Tenoxicam	-13.7529	Bound
Mefenamic acid	-13.7477	Bound
Clofarabine	-13.7457	Bound
Clopidogrel bisulfate;Clopidogrel hydrogensulfate	-13.7442	Bound
Blonanserin	-13.7373	Bound
Tosufloxacin	-13.7357	Bound
Pinacidil	-13.7294	Bound
Regadenoson	-13.7282	Bound
(-)-Naloxone hydrochloride;--Naloxone hydrochloride;Naloxone hydrochloride	-13.7244	Bound
Leflunomide	-13.7213	Bound
Mefloquine hydrochloride	-13.7212	Bound
Brexpiprazole	-13.7193	Bound
Bendrofluazide;Bendroflumethiazide	-13.7168	Bound
Diclofenac sodium	-13.7119	Bound
Propatyl nitrate	-13.7085	Bound
Cyclandelate	-13.7041	Bound
Rucaparib camsylate	-13.7011	Bound
Benzoyl peroxide	-13.6952	Bound
Guaimesal	-13.6934	Bound
Pranoprofen	-13.6905	Bound
Halopredone acetate	-13.6886	Bound
Taurolidine	-13.684	Bound
Nitrazepam	-13.6835	Bound
Fenoterol hydrobromide	-13.6821	Bound
Eletriptan	-13.6768	Bound
Dapsone	-13.6744	Bound
Warfarin sodium	-13.6711	Bound
Sulfafurazole;Sulfisoxazole;Sulphafurazole	-13.6688	Bound
Saxagliptin	-13.663	Bound
Capecitabine	-13.6592	Bound
Dichlorophenamide;Dichlorphenamide;Diclofenamide	-13.6584	Bound
Flibanserin	-13.6563	Bound
Idarubicin hydrochloride	-13.6554	Bound
Dantrolene sodium	-13.654	Bound
Canrenoate potassium	-13.653	Bound
Sitagliptin;Sitagliptin phosphate monohydrate	-13.6527	Bound
Flubendazole	-13.6461	Bound
Hyoscine methobromide;Methscopolamine bromide	-13.641	Bound
Disulfiram	-13.6403	Bound
Nomifensine maleate	-13.6401	Bound
Brotizolam	-13.6359	Bound
Albuterol sulfate;Salbutamol sulfate/(-)-Salbutamol hydrochloride;(R)-Albuterol hydrochloride;--Salbutamol hydrochloride;Levalbuterol hydrochloride;Levosalbutamol hydrochloride;R-Albuterol hydrochloride	-13.6306	Bound
Ibuprofen guaiacol ester;Methoxybutropate;Metoxibutropate	-13.6298	Bound
Oxitropium bromide	-13.6267	Bound
Pioglitazone	-13.6232	Bound
Arteannuin;Artemisine;Artemisinin;Qinghaosu	-13.61	Bound
Pyronaridine	-13.6095	Bound
Captisol-enabled Meloxicam;CE-Meloxicam;Meloxicam	-13.607	Bound
Echothiophate iodide	-13.6063	Bound
Enzalutamide	-13.6058	Bound
Acetorphan;Racecadotril	-13.6057	Bound
Isradipine	-13.5981	Bound
Pefloxacin	-13.5974	Bound
Topiroxostat	-13.592	Bound
Flumazenil;Flumazepil	-13.5886	Bound
Pomalidomide	-13.5821	Bound
7-Keto dehydroepiandrosterone	-13.5766	Bound
Nordazepam	-13.5715	Bound
Metyrapone	-13.5704	Bound
4-Aminosalicylic acid;para-Aminosalicylic acid	-13.5691	Bound
Amisulpride	-13.5637	Bound
Glycopyrrolate;Glycopyrrolate bromide;Glycopyrronium bromide	-13.5635	Bound
Quazepam	-13.5631	Bound
Minocycline hydrochloride	-13.5629	Bound
Bilastine	-13.5594	Bound
Cicletanine	-13.5574	Bound
Aminaftone;Aminaphthone	-13.5541	Bound
Deferasirox	-13.5519	Bound
Florbetapir (18F);Florbetapir 18F;Florbetapir F 18;Florpiramine F 18;[18F]Florbetapir	-13.5492	Bound
Felbamate	-13.5461	Bound
Enrofloxacin	-13.545	Bound
Budipine hydrochloride	-13.5432	Bound
Clotiazepam	-13.5367	Bound
Dicloguamine maleate;Irsogladine maleate	-13.5327	Bound
Diazepam	-13.5316	Bound
Brompheniramine maleate	-13.5283	Bound
Prulifloxacin	-13.5244	Bound
Tadalafil	-13.5233	Bound
Nicorandil	-13.5221	Bound
Procarbazine hydrochloride	-13.5175	Bound
Fedratinib hydrochloride	-13.5159	Bound
Palonosetron hydrochloride	-13.5044	Bound
Lubiprostone	-13.4983	Bound
Vortioxetine hydrobromide	-13.497	Bound
ALA hexyl ester;Aminolevulinic acid hexyl ester;Hexaminolevulinate;Hexyl aminolevulinate	-13.4942	Bound
Cloprednol	-13.4917	Bound
Clebopride malate	-13.4909	Bound
Apalutamide	-13.4874	Bound
Lofexidine hydrochloride	-13.4727	Bound
Cinnoxicam;Piroxicam cinnamate	-13.4659	Bound
Flumecinol	-13.4649	Bound
Ciprofloxacin hydrochloride	-13.4566	Bound
Isocarboxazid	-13.4565	Bound
Prednisolone sodium phosphate	-13.4497	Bound
Alvimopan hydrate	-13.4467	Bound
Mexazolam	-13.4416	Bound
(+)-Catechin;(+)-Cyanidanol;+-Catechin;+-Cyanidanol;Biocatechin;Catechin;Cyanidanol;Dexcyanidanol	-13.4414	Bound
Brivaracetam	-13.4385	Bound
N-Acetylcarnosine	-13.4333	Bound
Praziquantel	-13.4328	Bound
Ibuprofen/(S)-(+)-Ibuprofen;Dexibuprofen;S-+-Ibuprofen	-13.4262	Bound
Clidinium bromide	-13.4224	Bound
Centbucridine	-13.4206	Bound
Terbinafine hydrochloride	-13.4198	Bound
Zileuton;Ziluton	-13.4192	Bound
Methylprednisolone	-13.4161	Bound
Cholic acid	-13.4141	Bound
Tiagabine hydrochloride	-13.4047	Bound
Nifedipine	-13.4039	Bound
L-Propionylcarnitine hydrocloride;Levocarnitine propionate hydrochloride	-13.4012	Bound
Stiripentol	-13.3919	Bound
Butoconazole nitrate	-13.385	Bound
Indobufen	-13.3826	Bound
Fadrozole	-13.3705	Bound
Gadoteridol	-13.3687	Bound
Clobazam	-13.3685	Bound
Flutrimazole	-13.3659	Bound
Droxidopa	-13.3634	Bound
Haloxazolam	-13.3624	Bound
Procainamide hydrochloride	-13.3617	Bound
Nepafenac	-13.3604	Bound
Celecoxib	-13.3595	Bound
Apomorphine hydrochloride	-13.3593	Bound
Carbidopa	-13.3571	Bound
Diethylstilbestrol;Stilbestrol;Stilboestrol	-13.3532	Bound
Fluproquazone	-13.3488	Bound
Ofloxacin/Levofloxacin	-13.3467	Bound
Vinblastine sulfate	-13.3432	Bound
Romidepsin	-13.3408	Bound
4-Hydroxyandrostenedione;Formestane	-13.3401	Bound
5-Aza-2'-deoxycytidine;beta-Decitabine;Decitabine;Dezocitidine	-13.3363	Bound
Fluindostatin sodium;Fluvastatin sodium	-13.334	Bound
Cordycepic acid;Mannitol	-13.3313	Bound
Setiptiline maleate;Teciptiline maleate	-13.3298	Bound
Hydrocortisone acetate	-13.3224	Bound
Methoxamine hydrochloride	-13.3132	Bound
Brimonidine tartrate	-13.307	Bound
Venlafaxine EA;Venlafaxine hydrochloride	-13.3067	Bound
Rivaroxaban	-13.3038	Bound
Fudosteine	-13.2989	Bound
13-cis-Retinoic acid;Isotretinoin	-13.2862	Bound
Cibenzoline succinate;Cifenline succinate	-13.2825	Bound
(-)-Naltrexone hydrochloride;--Naltrexone hydrochloride;Naltrexone hydrochloride	-13.2824	Bound
Midodrine hydrochloride	-13.2798	Bound
Ceforanide	-13.2778	Bound
Melperone hydrochloride	-13.2715	Bound
5-Methoxypsoralen;Bergapten	-13.2679	Bound
Boforsin;Coleonol;Colforsin;Forskolin	-13.263	Bound
Lefamulin	-13.2593	Bound
Lomustine	-13.2562	Bound
Lobenzarit sodium	-13.2552	Bound
Cyclophosphamide	-13.2536	Bound
Cyclizine hydrochloride	-13.2506	Bound
Etifoxin;Etifoxine	-13.2473	Bound
Betamipron	-13.2395	Bound
Atovaquone	-13.233	Bound
Rufinamide	-13.2297	Bound
Amiloride hydrochloride	-13.2181	Bound
Thalidomide	-13.2164	Bound
Cloranolol hydrochloride	-13.2152	Bound
Dosulepin hydrochloride;Dothiepin hydrochloride	-13.2142	Bound
Efavirenz	-13.2128	Bound
Pimobendan	-13.212	Bound
Guanabenz acetate	-13.2117	Bound
Ubenimex;Ubestatin	-13.2074	Bound
Fluoxetine hydrochloride	-13.2024	Bound
Milrinone	-13.2001	Bound
Azvudine	-13.1947	Bound
Nadifloxacin	-13.1855	Bound
Mianserin hydrochloride	-13.185	Bound
Luliconazole	-13.1828	Bound
alpha-Lipoic acid;Lipoic acid;Thioctic acid	-13.181	Bound
Ifenprodil	-13.1809	Bound
Fludrocortisone acetate	-13.1678	Bound
Epinastine hydrochloride	-13.1657	Bound
Dexpanthenol;Pantothenol;Provitamin B5	-13.1641	Bound
Cyproheptadine hydrochloride	-13.1598	Bound
Procaterol hydrochloride hemihydrate	-13.1547	Bound
((Tridin))	-13.1532	Bound
Triamcinolone acetonide	-13.1507	Bound
Sertraline hydrochloride	-13.1483	Bound
Carpronium chloride	-13.143	Bound
Fluorometholone acetate	-13.1406	Bound
Iofetamine hydrochloride I-123	-13.1365	Bound
Elliptinium acetate	-13.1354	Bound
Halazepam	-13.1351	Bound
Levonorgestrel	-13.1351	Bound
Mazindol	-13.135	Bound
Molsidomine	-13.1341	Bound
Ulifloxacin	-13.134	Bound
Etodolac;Etodolic acid	-13.1257	Bound
Arteether;Artemotil;beta-Arteether	-13.1243	Bound
Oxcarbazepine	-13.1215	Bound
L-(+)-Ergothioneine;L-+-Ergothioneine;Thiasine;Thiolhistidine-betaine;Thioneine	-13.1175	Bound
Antipyrine;Phenazone	-13.1136	Bound
Pidotimod;Thymodolic acid;Timodolic acid	-13.1125	Bound
Fenbufen	-13.1074	Bound
Tizanidine hydrochloride	-13.1026	Bound
Voriconazole	-13.1023	Bound
Fosfluconazole	-13.0981	Bound
Tibolone	-13.0915	Bound
Phenindione	-13.0871	Bound
Pramipexole hydrochloride	-13.0844	Bound
Enasidenib mesylate	-13.0828	Bound
Flutamide	-13.0787	Bound
Hydroflumethiazide	-13.0765	Bound
Cyclopenthiazide	-13.0717	Bound
Artenimol;Dihydroartemisinin;Dihydroqinghaosu	-13.0706	Bound
Mesalamine;Mesalazine	-13.0696	Bound
Enoxacin	-13.0674	Bound
Lidamidine hydrochloride	-13.0661	Bound
Acetazolamide	-13.064	Bound
Fluorescein sodium	-13.06	Bound
Ethambutol	-13.0584	Bound
Nalmefene;Nalmetrene	-13.0551	Bound
Mycophenolate sodium;Mycophenolic acid sodium salt	-13.0512	Bound
Desonide	-13.0497	Bound
Loxoprofen sodium;Loxoprofen sodium hydrate	-13.0367	Bound
Carnosine zinc complex (1:1);Polaprezinc	-13.0343	Bound
Dipipanone hydrochloride	-13.0342	Bound
Enoximone;Fenoximone	-13.0293	Bound
Lamotrigine	-13.0292	Bound
Pilocarpine hydrochloride	-13.0247	Bound
Penbutolol sulfate	-13.0239	Bound
Thiamphenicol	-13.0086	Bound
Norethindrone acetate;Norethisterone acetate	-13.0083	Bound
Fepradinol	-13.0065	Bound
beta-Elemene;Elemene	-13.0035	Bound
Pentazocine hydrochloride	-12.9974	Bound
Protriptyline hydrochloride	-12.991	Bound
Quinfamide	-12.9903	Bound
Ketotifen	-12.9881	Bound
Miglustat;N-Butyl-deoxynojirimycin	-12.976	Bound
Clobetasol propionate	-12.9733	Bound
Ornidazole	-12.9716	Bound
Indisetron hydrochloride	-12.9687	Bound
Prasugrel hydrochloride	-12.9563	Bound
Secnidazole	-12.9551	Bound
Trifluridine	-12.9547	Bound
Hydrocortisone 17-butyrate	-12.9475	Bound
Nalbuphine hydrochloride	-12.9452	Bound
Norgestimate	-12.9339	Bound
(-)-(S)-Pantoprazole sodium;--S-Pantoprazole sodium;Levopantoprazole sodium;S-Pantoprazole sodium	-12.9285	Bound
Riodoxol	-12.9249	Bound
Ropivacaine	-12.9231	Bound
Sarecycline hydrochloride	-12.921	Bound
Propofol	-12.9161	Bound
Triclosan	-12.9091	Bound
No_Name	-12.9013	Bound
9-Hydroxyrisperidone;Paliperidone	-12.9004	Bound
Azodyne;Bisteril;Diridone;Mallophene;Phenazodine;Phenazopyridine hydrochloride;Phenazopyridinium chloride;Phenylazo tablets;Pirid;Pyridacil;Pyridiate;Pyripyridium;Sedural;Uridinal;Urodine	-12.8974	Bound
Omarigliptin	-12.8939	Bound
5-Aminolevulinic acid hydrochloride;Aminolevulinic acid hydrochloride;delta-Aminolevulinic acid hydrochloride	-12.8923	Bound
Diphenhydramine hydrochloride	-12.8914	Bound
Theobromin;Theobromine	-12.8853	Bound
Halobetasol propionate;Ulobetasol propionate	-12.8845	Bound
Lodoxamide tromethamine	-12.8799	Bound
Voglibose	-12.8788	Bound
5-Fluorodeoxyuridine;Doxifluridine	-12.8765	Bound
Chlorcyclizine hydrochloride	-12.875	Bound
Anagrelide hydrochloride	-12.8748	Bound
Carbimazole	-12.8742	Bound
Lumiracoxib	-12.8709	Bound
Fluridil;Topilutamide	-12.8664	Bound
Meperidine hydrochloride;Pethidine hydrochloride	-12.8647	Bound
Telmesteine	-12.8633	Bound
Naphazoline hydrochloride	-12.8633	Bound
Glutamine dipeptide	-12.8629	Bound
Frovatriptan	-12.8601	Bound
Moxifloxacin hydrochloride	-12.8568	Bound
Lisuride hydrogen maleate;Lisuride maleate;Lisuride TTS;Lysuride maleate	-12.8553	Bound
Mycophenolate mofetil	-12.8547	Bound
Neostigmine bromide	-12.8519	Bound
Chlorpropamide	-12.8387	Bound
Nogitecan hydrochloride;Topotecan hydrochloride	-12.8382	Bound
Dextromoramide tartrate	-12.8357	Bound
Miglitol	-12.8342	Bound
Clofibrate	-12.8297	Bound
Gestrinone	-12.8294	Bound
Methazolamide	-12.8239	Bound
Aplonidine hydrochloride;Apraclonidine hydrochloride;p-Aminoclonidine hydrochloride	-12.8209	Bound
17beta-Estradiol;Estradiol/17-alpha-Estradiol;Alfatradiol;Epiestradiol	-12.8195	Bound
Mebicar	-12.817	Bound
Antofloxacin hydrochloride	-12.8031	Bound
Naftazone	-12.8002	Bound
Maprotiline hydrochloride	-12.7984	Bound
Androstanolone;Dihydrotestosterone	-12.7981	Bound
Mitiglinide calcium hydrate	-12.7862	Bound
Tolbutamide	-12.7849	Bound
Emtricitabine	-12.7845	Bound
Depomedroxyprogesterone acetate;Medroxyprogesterone acetate	-12.7639	Bound
Dextromethorphan hydrobromide	-12.7639	Bound
Vismodegib	-12.7614	Bound
Fluocinolone acetonide	-12.7557	Bound
Aniracetam	-12.7496	Bound
Temozolomide	-12.7425	Bound
Fenotropil;Fonturacetam;Phenylpiracetam	-12.7421	Bound
Tramadol hydrochloride	-12.7406	Bound
Piroxicam pivalate	-12.7329	Bound
Nefopam hydrochloride	-12.7273	Bound
Trapidil	-12.7216	Bound
Isofloxythepin	-12.7199	Bound
Medazepam	-12.7183	Bound
8-Methoxypsoralen;Ammoidin;Methoxasalen;Methoxsalen;Xanthotoxin	-12.7167	Bound
((Success Flavacyte))	-12.7164	Bound
Megestrol acetate	-12.7089	Bound
Revaprazan hydrochloride	-12.7027	Bound
Aliskiren hemifumarate	-12.7015	Bound
Halometasone	-12.7008	Bound
Anthralin;Dithranol	-12.7004	Bound
Morphine sulfate;Morphine sulphate	-12.6995	Bound
Fludrocortisone	-12.6937	Bound
Furazolidone	-12.688	Bound
Iodoquinol	-12.6853	Bound
Midalcipran hydrochloride;Milnacipran hydrochloride	-12.6829	Bound
D-(+)-Pinitol;D-+-Pinitol;Pinitol	-12.6682	Bound
Promegestone	-12.6665	Bound
Mephobarbital;Methylphenobarbital;Methylphenobarbitone	-12.662	Bound
Prilocaine;Propitocaine	-12.6618	Bound
Canrenone	-12.6598	Bound
Prednisolone	-12.6509	Bound
Clenbuterol hydrochloride	-12.6505	Bound
Acamprosate calcium	-12.6489	Bound
Repirinast	-12.6442	Bound
Afatinib	-12.6409	Bound
Methohexital sodium;Methohexitone sodium	-12.6386	Bound
Darolutamide	-12.6292	Bound
Tulobuterol hydrochloride	-12.6286	Bound
Sitafloxacin hydrate;Spifloxacin hydrate	-12.6264	Bound
Metronidazole	-12.623	Bound
Piritramide	-12.6212	Bound
Salsalate	-12.6206	Bound
Dacarbazine	-12.6143	Bound
Ezetimibe	-12.6117	Bound
Butorphanol tartrate	-12.6045	Bound
Bufexamac	-12.6016	Bound
Anethole dithiolethione;Anethole trithione	-12.6005	Bound
Brolitene;Idrocilamide	-12.5957	Bound
Levorphanol tartrate	-12.5922	Bound
Ipriflavone;Osteoquine	-12.5878	Bound
Dehydroepiandrosterone;Prasterone	-12.5871	Bound
Tenofovir	-12.5646	Bound
Mirogabalin besylate	-12.5571	Bound
Anecortave acetate	-12.5562	Bound
Aminobenzoate potassium;para-Aminobenzoic acid potassium salt	-12.5538	Bound
Nepinalone	-12.5528	Bound
Estradiol valerate;Oestradiol valerate	-12.5486	Bound
Cyclothiazide	-12.5375	Bound
Captisol-Enabled Fosphenytoin;CE-Fosphenytoin;Fosphenytoin sodium;Phosphenytoin sodium	-12.5134	Bound
Arglabin	-12.5073	Bound
Imiquimod	-12.5068	Bound
Chuanxiongzine;Ligustizine;Ligustrazine;Tetramethylpyrazine	-12.5049	Bound
Axitinib	-12.4972	Bound
Hydromorphone hydrochloride	-12.4871	Bound
Tropisetron	-12.4795	Bound
Nedocromil sodium	-12.4783	Bound
Ancitabine hydrochloride	-12.4738	Bound
Ifosfamide	-12.4732	Bound
Fospropofol disodium	-12.4719	Bound
Perhexiline maleate	-12.4705	Bound
Talniflumate	-12.4583	Bound
Dexamethasone/Betamethasone	-12.4559	Bound
Bucillamine;Tiobutarit	-12.4458	Bound
Gemcitabine hydrochloride	-12.4454	Bound
Cyproterone acetate	-12.4418	Bound
Carisoprodol	-12.4356	Bound
Tinazoline hydrohloride	-12.434	Bound
Nemonoxacin	-12.4284	Bound
(S)-(+)-Flurbiprofen;Esflurbiprofen;S-+-Flurbiprofen/Anmetarin (cataplasm);Flurbiprofen	-12.4229	Bound
Flutemetamol (18F);Flutemetamol 18F;Flutemetamol F 18;[18F]Flutemetamol	-12.4222	Bound
Clioquinol;Iodochlorhydroxyquin	-12.4217	Bound
Mepenzolate bromide	-12.4215	Bound
Glibornuride	-12.4157	Bound
Phenytoin sodium	-12.4144	Bound
Moxonidine hydrochloride hydrate	-12.4095	Bound
Floxuridine	-12.4067	Bound
Tolfenamic acid	-12.3899	Bound
Mebendazole	-12.3796	Bound
Glasdegib maleate	-12.3768	Bound
d-threo-Methylphenidate;Dexmethylphenidate	-12.3754	Bound
Dapagliflozin	-12.366	Bound
Levothyroxine sodium	-12.3598	Bound
Nilutamide	-12.3474	Bound
Doxycycline hydrate	-12.3448	Bound
Testosterone	-12.3385	Bound
Riluzole	-12.3359	Bound
Benperidol	-12.3352	Bound
Triamcinolone	-12.3347	Bound
Dexmedetomidine hydrochloride	-12.316	Bound
Progesterone	-12.3118	Bound
Cyclobenzaprine hydrochloride	-12.3062	Bound
CIP-Fenofibrate;Fenofibrate;Fenomax	-12.3059	Bound
Suralgan;Tiaprofenic acid	-12.3046	Bound
Ethotoin	-12.2879	Bound
Ethinyl estradiol;Ethinylestradiol;Ethinyloestradiol	-12.2844	Bound
L-Deprenyl hydrochloride;Selegiline hydrochloride	-12.2693	Bound
Caffeine citrate	-12.2525	Bound
(R)-Crizotinib;Crizotinib;R-Crizotinib	-12.2512	Bound
L-Tryptophan	-12.2398	Bound
Edaravone	-12.2392	Bound
Prothionamide;Protionamide	-12.2301	Bound
Captopril	-12.2258	Bound
Ondansetron hydrochloride	-12.2256	Bound
Rilmenidine dihydrogen phosphate	-12.2178	Bound
17-Methyltestosterone;Methyltestosterone	-12.2141	Bound
Chlormadinone acetate	-12.2128	Bound
Theophylline/Aminophylline hydrate;Theophyllamine;Theophylline ethylenediamine	-12.1973	Bound
Diazoxide	-12.1971	Bound
Amfepramone hydrochloride;Diethylpropion	-12.1948	Bound
Dolasetron mesilate	-12.1923	Bound
Exalamide	-12.1897	Bound
Sanilvudine;Stavudine	-12.186	Bound
Diflorasone (diacetate)	-12.1698	Bound
Peramivir	-12.168	Bound
Orotic acid;Vitamin B13	-12.1603	Bound
Sulfinpyrazone;Sulphinpyrazone	-12.1545	Bound
Spironolactone	-12.1527	Bound
Oxymorphone hydrochloride	-12.1489	Bound
Felbinac ethyl	-12.131	Bound
Nimodipine	-12.1308	Bound
Methenamine hippurate	-12.127	Bound
Hydrocortisone aceponate	-12.1207	Bound
Diethylcarbamazine	-12.1197	Bound
Guanadrel sulfate	-12.1194	Bound
Raltegravir potassium	-12.113	Bound
Etamsylate;Ethamsylate	-12.1022	Bound
Diflunisal	-12.101	Bound
Carbamazepine	-12.0931	Bound
Rasagiline mesilate;Rasagiline mesylate	-12.0738	Bound
Butobarbitone	-12.0662	Bound
Pyridostigmine bromide	-12.0552	Bound
17-Deacetylnorgestimate;Levonorgestrel 3-oxime;Norelgestromin	-12.0285	Bound
Elagolix sodium	-12.0209	Bound
Tretoquinol hydrochloride;Trimethoquinol hydrochloride;Trimetoquinol hydrochloride	-12.007	Bound
Zonisamide	-11.9959	Bound
Levodopa	-11.9892	Bound
Aminocaproic acid;Epsilon aminocaproic acid	-11.9821	Bound
Fluorometholone	-11.9793	Bound
Carprofen	-11.967	Bound
Methsuximide	-11.9646	Bound
Etonogestrel	-11.9616	Bound
Metirosine;Metyrosine	-11.951	Bound
Desvenlafaxine succinate;O-Desmethylvenlafaxine succinate	-11.9188	Bound
Butylphthalide/L-3-n-butylphthalide	-11.9164	Bound
Pemoline;Phenoxazole;Phenylisohydantoin;Phenylpseudohydantoin	-11.9119	Bound
Indanazoline hydrochloride	-11.9103	Bound
Glucosamine sulfate	-11.8984	Bound
L-Dopa methyl ester hydrochloride;Levodopa methyl ester hydrochloride;Melevodopa hydrochloride	-11.8958	Bound
Androstanazole;Stanazol;Stanozolol;Stromba;Strombaject	-11.8869	Bound
Ticlopidine hydrochloride	-11.8813	Bound
Perfluamine;Perfluorotripropylamine	-11.8744	Bound
Afloqualone	-11.8735	Bound
Baclofen	-11.8674	Bound
Ethchlorvynol	-11.856	Bound
Salicylic acid	-11.8531	Bound
Amrinone	-11.8509	Bound
Isosorbide 5-mononitrate	-11.8323	Bound
Pentobarbital sodium;Pentobarbitone sodium	-11.828	Bound
Minodronate;Minodronic acid	-11.8132	Bound
Enisamium iodide	-11.7957	Bound
Mitotane	-11.795	Bound
Sotalol;Sotalol hydrochloride	-11.7916	Bound
Iomazenil	-11.7841	Bound
Cridanimod sodium	-11.7748	Bound
Clonidine;Clonidine hydrochloride (hydrochloride)	-11.7558	Bound
Fluorofur;Ftorafur;Tegafur	-11.7383	Bound
Orbifloxacin	-11.7358	Bound
Flurandrenolide	-11.7339	Bound
Actarit	-11.7299	Bound
6-Thioguanine;Thioguanine;Tioguanine	-11.726	Bound
Primidone	-11.7241	Bound
Nomegestrol acetate	-11.7041	Bound
Butamben;Butyl Aminobenzoate (formerly)	-11.677	Bound
Tetrahydrozoline hydrochloride	-11.6738	Bound
Ertugliflozin (Cocrystal comp.)	-11.668	Bound
Lidocaine;Lidocaine hydrochloride;Lignocaine	-11.6559	Bound
Guanfacine hydrochloride	-11.6544	Bound
Meptazinol hydrochloride	-11.654	Bound
Pirbuterol hydrochloride	-11.6428	Bound
Oxiracetam	-11.6324	Bound
Sulfanilamide	-11.6262	Bound
Butyl flufenamate;Ufenamate	-11.6223	Bound
Lynestrenol;Lynoestrenol	-11.6205	Bound
Allopurinol	-11.6169	Bound
Acetylsalicylic acid;Aspirin-PC	-11.6122	Bound
Triflusal	-11.6076	Bound
Fleroxacin	-11.6075	Bound
Desogestrel	-11.6034	Bound
Azithromycin	-11.5857	Bound
Glutethimide	-11.5812	Bound
Flunisolide	-11.5799	Bound
Benzocaine;Ethyl aminobenzoate	-11.5777	Bound
Toloxatone	-11.5756	Bound
Divalproex sodium;Valproate semisodium	-11.5697	Bound
Phenobarbital;Phenobarbitone	-11.5646	Bound
Vesnarinone	-11.5594	Bound
Benzfetamine hydrochloride;Benzphetamine hydrochloride	-11.5385	Bound
Tecovirimat	-11.5218	Bound
Pirfenidone	-11.5126	Bound
Iobenguane I 131;Iobenguane[131I]/123I-Iobenguane;Iobenguane I 123;Iobenguane[123I]	-11.5091	Bound
Sulbactam sodium	-11.5005	Bound
Phenylbutyric acid sodium salt;Sodium phenylbutyrate	-11.4842	Bound
Acetyl-L-carnitine hydrochloride;Levacecarnine hydrochloride;Levocarnitine acetyl hydrochloride	-11.4795	Bound
n-Butyl-2-cyanoacrylate	-11.4692	Bound
Amezinium methylsulfate	-11.4365	Bound
Efinaconazole	-11.4311	Bound
Fexofenadine hydrochloride;Terfenadine carboxylate hydrochloride	-11.428	Bound
Cidofovir	-11.4174	Bound
Actinospectacin hydrochloride;Spectinomycin hydrochloride	-11.4137	Bound
Terbutaline sulfate	-11.4083	Bound
(IV-2;MID;PX-12)	-11.4065	Bound
Hydroxyectoin;Hydroxyectoine	-11.4055	Bound
Rufloxacin hydrochloride	-11.3861	Bound
Dimethyl fumarate;Dimethylfumarate	-11.3824	Bound
Solriamfetol hydrochloride	-11.3736	Bound
Hydralazine;Hydralazine hydrochloride	-11.371	Bound
Butalbital	-11.3385	Bound
Pidolate magnesium	-11.3138	Bound
Ketamine hydrochloride	-11.3009	Bound
Bretylium tosilate;Bretylium tosylate	-11.2919	Bound
((Pro-xylane))	-11.2809	Bound
Tazarotene	-11.275	Bound
Talipexole dihydrochloride	-11.2555	Bound
Astromicin sulfate;Fortimicin A	-11.2458	Bound
Pyridoxine hydrochloride;Vitamin B6 (free base)	-11.2385	Bound
Deprodone propionate	-11.2318	Bound
((Perchlozone))	-11.2145	Bound
Propylthiouracil	-11.2067	Bound
Flunoxaprofen	-11.2062	Bound
Tapentadol hydrochloride	-11.2046	Bound
Prednicarbate	-11.1905	Bound
Luseogliflozin;Luseogliflozin hydrate (hydrate)	-11.1897	Bound
Azacort;Deflazacort;Oxazacort	-11.1399	Bound
Cyclidrol;Sobrerol	-11.1345	Bound
Amifostine hydrate;Ethiofos;Gammaphos	-11.1208	Bound
Finasteride	-11.1168	Bound
Luminol sodium salt	-11.0993	Bound
Felbinac	-11.0676	Bound
Fludeoxyglucose (18F);Fludeoxyglucose 18F;[18F]Fludeoxyglucose	-11.0496	Bound
Tegaserod maleate	-11.0364	Bound
Cantharidin	-11.0077	Bound
Deferiprone	-10.9982	Bound
Amobarbital;Amylobarbitone	-10.9953	Bound
Ethionamide	-10.9614	Bound
Inositol;Myo-inositol;Myoinositol	-10.9588	Bound
Dirithromycin	-10.9543	Bound
Cevimeline hydrochloride	-10.9538	Bound
Pregabalin	-10.9253	Bound
Clevidipine;Clevidipine butyrate	-10.9043	Bound
(ﾂｱ)-beta-Phenyl-GABA;(ﾂｱ)-Fenibut;Fenigam;Phenibut;Phenibutum;Phenigama;ﾂｱ-beta-Phenyl-GABA;ﾂｱ-Fenibut	-10.8997	Bound
Rimexolone;Trimexolone	-10.8943	Bound
Vigabatrin	-10.8741	Bound
alpha Methyldopa;Methyldopa	-10.8597	Bound
Difenoxin	-10.8383	Bound
18F-Fluorodopa;6-[18F]Fluorodopa;[18F]Fluorodopa	-10.8352	Bound
Mephenytoin;Methoin	-10.8288	Bound
(SCMC-Lys)	-10.8229	Bound
Gadoterate meglumine;Gadoteric acid meglumine	-10.7993	Bound
Mexiletine hydrochloride	-10.7981	Bound
Tranexamic acid	-10.7935	Bound
Taurine	-10.7922	Bound
Misoprostol	-10.7661	Bound
d-Ribose	-10.7413	Bound
Thiopental sodium;Thiopentone sodium	-10.7393	Bound
Quinalbarbitone sodium;Secobarbital sodium	-10.7295	Bound
L-tetramisol;Levamisole hydrochloride	-10.7261	Bound
D-Tagatose;Tagatose	-10.7218	Bound
Amfebutamone maleate;Bupropion maleate	-10.6833	Bound
Anabasine hydrochloride	-10.6682	Bound
Phenylephrine hydrochloride	-10.6194	Bound
Benvitimod;Tapinarof	-10.6072	Bound
Linsidomine	-10.547	Bound
Thimerosal;Thiomersal	-10.5286	Bound
Gabapentin	-10.5092	Bound
Adrenaline;Epinephrine	-10.4979	Bound
Isoniazid	-10.4793	Bound
Piracetam	-10.4369	Bound
Perflunafene;Perfluorodecalin	-10.384	Bound
d-Pseudoephedrine hydrochloride;Pseudoephedrine hydrochloride/Ephedrine sulfate;Ephedrine sulphate	-10.3777	Bound
Metrifonate;Metriphonate;Trichlorfon	-10.3685	Bound
Acetaminophen;Paracetamol	-10.3494	Bound
99mTc-Sestamibi;Technetium (99mTc) sestamibi;Technetium 99mTc sestamibi;[99mTc]Sestamibi	-10.3334	Bound
Metaraminol	-10.3252	Bound
Ethenzamide	-10.3173	Bound
Valnoctamide	-10.3049	Bound
Tacrine hydrochloride	-10.2715	Bound
6-Mercaptopurine;6-MP;Mercaptopurine	-10.2337	Bound
Meglumine antimoniate;Protostib	-10.178	Bound
(S)-Ketamine hydrochloride;Esketamine hydrochloride;S-Ketamine hydrochloride	-10.1334	Bound
Mesna	-10.1266	Bound
Nicotine	-10.0986	Bound
Acetylcysteine;N-Acetyl-L-cysteine;N-Acetylcysteine	-10.0934	Bound
Lorcaserin hydrochloride	-10.0931	Bound
Fluocinolide (formerly);Fluocinonide	-10.0896	Bound
Niacinamide;Nicotinamide;Vitamin B3	-10.0785	Bound
Ethosuximide	-10.0755	Bound
Emoxypine;Epygid	-10.0483	Bound
Menthol;Racementhol	-10.0288	Bound
(IB-1000;IB-1001)	-10.0012	Bound
Dianhydrogalactitol	-9.98672	Bound
(MTR-104;MTR-105;MTR-106;MTR-107;MTR-108)	-9.97552	Bound
Eptazocine hydrobromide	-9.97324	Bound
Ectoin;Ectoine	-9.94784	Bound
gamma-Hydroxybutyrate sodium;Sodium oxybate	-9.94631	Bound
Meldonium hydrate;Quaterin	-9.91197	Bound
Ammonium lactate/Magnesium L-lactate dihydrate	-9.91015	Bound
Noradrenaline;Norepinephrine	-9.90827	Bound
beta-Hydroxy beta-methylbutyrate	-9.87576	Bound
L-Hydroxyproline	-9.87532	Bound
DELTA9-Tetrahydrocannabinol;Dronabinol	-9.84116	Bound
Flucytosine;Fluorocytosine	-9.80801	Bound
Adamantamine hydrochloride;Amantadine hydrochloride	-9.73342	Bound
Pyrazinamide	-9.72655	Bound
Tocainide hydrochloride	-9.7168	Bound
Cannabidiol	-9.70411	Bound
(-)-Cytisine;--Cytisine;Baptitoxin;Baptitoxine;Citizin;Cytisine;Cytisinicline;Cytiton;Laburnin;Sophorine;Ulexine	-9.70335	Bound
alpha-Difluoromethylornithine hydrochloride;Eflornithine hydrochloride	-9.54084	Bound
Etiracetam levo-isomer;Levetiracetam;Levetiracetam ER;Leviteracetam	-9.53563	Bound
Rimantadine hydrochloride	-9.48363	Bound
Memantine hydrochloride	-9.4773	Bound
Phendimetrazine tartrate	-9.44103	Bound
Chidamide;Tucidinostat	-9.36104	Bound
Niacin;Nicotinic acid	-9.31105	Bound
D-Penicillamine;Penicillamine	-9.29339	Bound
Sevoflurane	-9.20042	Bound
Valpromide	-9.03385	Bound
Pralidoxime chloride	-8.99818	Bound
Favipiravir	-8.95753	Bound
1-Deoxygalactonojirimycin hydrochloride;Migalastat hydrochloride	-8.94887	Bound
Methoxyflurane	-8.9345	Bound
Mecamylamine hydrochloride	-8.91721	Bound
British anti-Lewisite;Dimercaprol	-8.88393	Bound
Phloroglucin;Phloroglucinol	-8.78148	Bound
Methimazole;Thiamazole	-8.63972	Bound
Gimeracil;Gimestat	-8.616	Bound
5-Fluorouracil;Fluorouracil	-8.60197	Bound
Fomepizole	-8.47697	Bound
(Val)	-8.39574	Bound
DL-Thiaproline;Norgamen;Thiazolidin;Thioproline;Timonacic	-8.34808	Bound
Halothane	-7.80535	Bound
Hydroxyurea	-7.77563	Bound
Dexamfetamine sulfate;Dexamphetamine sulfate;Dextroamphetamine sulfate/Amfetamine sulfate;Amphetamine XR;Amphetamine sulfate	-7.71243	Bound
Gadofosveset trisodium	-7.66531	Bound
Cycloserine;D-Cycloserine	-7.32532	Bound
Acetohydroxamic acid	-6.88647	Bound
[13C]-Urea	-6.58279	Bound
Intaxel (from Himalayan Yew);Paclitaxel		No binding
Vinorelbine (tartrate)		No binding
Etidronate disodium;Etidronic acid disodium salt;Xydiphone (K,Na salt)		No binding
Fosinopril sodium		No binding
Cefprozil		No binding
Franidipine;Manidipine		No binding
Oxaliplatin		No binding
Nilvadipine;Nivadipine		No binding
Muroctasin;Romurtide		No binding
Fosfomycin trometamol;Fosfomycin tromethamine		No binding
Acipimox		No binding
Fosfosal		No binding
Ticarcillin disodium		No binding
Norfloxacin succinil		No binding
Minoxidil		No binding
Fujimycin;Tacrolimus		No binding
Cefoperazone sodium		No binding
Erythromycin stinoprate		No binding
Gadopentetate dimeglumine		No binding
Cromoglycate sodium;Cromolyn sodium;Disodium cromoglycate;Sodium cromoglycate		No binding
Magnesium sulfate;Magnesium sulphate		No binding
Solasonine		No binding
Alendronate sodium;Alendronic acid sodium salt		No binding
Zoledronate;Zoledronic acid monohydrate		No binding
Desflurane		No binding
Etoposide phosphate disodium salt		No binding
Cimadronate sodium;Incadronate;Incadronic acid sodium salt		No binding
Vincristine sulfate		No binding
Neridronate;Neridronic acid		No binding
Eicosapentaenoic acid;Icosapent		No binding
Temoporfin		No binding
Arbekacin sulfate;Habekacin sulfate		No binding
Lithium succinate		No binding
Gadobenate dimeglumine;Gadobenic acid dimeglumine salt		No binding
4-Aminopyridine;Ampydin;Dalfampridine;Fampridine;Pymadin		No binding
Ibandronate sodium hydrate;Ibandronic acid monosodium salt monohydrate		No binding
Doripenem;Doripenem hydrate		No binding
Growth hormone releasing peptide 2;Pralmorelin		No binding
Risedronate sodium		No binding
Aminosidine;Paromomycin		No binding
Eptaplatin;Heptaplatin		No binding
Gadoxate disodium;Gadoxetate disodium;Gadoxetic acid disodium salt		No binding
Vinflunine		No binding
Metformin hydrochloride		No binding
beta-Glycyrrhizinic acid;Glycyrrhizic acid;Glycyrrhizin;Glycyrrhizinic acid		No binding
Sevelamer hydrochloride		No binding
Posaconazole		No binding
Inositol hexaphosphate		No binding
Betaine (anhydrous)		No binding
Cysteamine bitartrate;Mercaptamine bitartrate		No binding
ThioTEPA		No binding
Tipranavir		No binding
Histamine dihydrochloride		No binding
Oseltamivir phosphate		No binding
Mono-L-aspartyl chlorin e6;Talaporfin sodium		No binding
Diquafosol tetrasodium		No binding
Ceftobiprole medocaril		No binding
Kinetin		No binding
L-Arginine hydrochloride		No binding
Phentermine		No binding
Chlormethine hydrochloride;Mechlorethamine hydrochloride;Mustine hydrochoride;Nitrogen Mustard		No binding
d-Methamphetamine hydrochloride;Methamphetamine hydrochloride		No binding
Sodium benzoate		No binding
ALA Me ester;Aminolevulinic acid methyl ester;Methyl aminolevulinate		No binding
Cabazitaxel		No binding
Fradiomycin sulfate;Neomycin sulfate		No binding
Proglumetacin maleate		No binding
Sodium pyruvate		No binding
Betahistine dihydrochloride		No binding
Carglumic acid;N-Carbamylglutamate		No binding
Creatine		No binding
[18F]Choline;[18F]Fluorocholine;[18F]Fluoromethylcholine;[18F]Methylcholine		No binding
((Imunofan))		No binding
Elobixibat		No binding
N-2-Mercaptopropionyl-glycine;Tiopronin		No binding
L-Ornithine L-aspartate		No binding
Digitoxin		No binding
Piperaquine phosphate		No binding
99mTc-Medronate;Tc99m Medronate;[99mTc]Medronate		No binding
Chloral hydrate;Trichloroacetaldehyde hydrate		No binding
Calcium acetate		No binding
Sodium thiosulfate		No binding
L-Lysine-d-amphetamine dimesylate;Lisdexamfetamine dimesylate;Lisdexamfetamine mesilate		No binding
Intedanib;Nintedanib		No binding
Tedizolid phosphate sodium;Torezolid phosphate sodium		No binding
Dinalbuphine sebacate;Dinaphine;Sebacoyl dinalbuphine ester		No binding
Alogliptin benzoate		No binding
Eluxadoline		No binding
Bixalomer		No binding
Carfilzomib		No binding
Fostamatinib disodium;Tamatinib fosdium		No binding
Ardesyl;Cabagin;Cabagin U;Epadyn U;Merastom;U-Vit;Vitamin U;Vitas U;Yucron		No binding
alpha-Glucosylhesperidin		No binding
5-Octanoylsalicylic acid;beta-Lipohydroxy acid		No binding
Narlaprevir		No binding
Caprylic acid;Octylic acid		No binding
Creatinol phosphate		No binding
Trometamol;Tromethamine		No binding
Cobicistat		No binding
Lifitegrast		No binding
Cysteamine hydrochloride;Mercaptamine hydrochloride		No binding
Plazomicin		No binding
fll;Fluciclovine;[18F]Fluciclovine		No binding
Opicapone		No binding
Carbachol		No binding
Oxymetazoline hydrochloride		No binding
Ceftizoxime sodium		No binding
Fusidate sodium;Fusidic acid sodium salt		No binding
Ciclopirox olamine;Ciclopiroxolamine		No binding
Bethanechol chloride		No binding
[11C]Choline		No binding
Calcium disodium versenate;Edetate calcium disodium		No binding
[99mTc]Pyrophosphate		No binding
Erythromycin ethylsuccinate		No binding
Kanamycin;Kanamycin A		No binding
Magnesium isoglycyrrhizinate		No binding
Aclacinomycin A (former code);Aclarubicin		No binding
Rifaximin;Rifaximine		No binding
Cefminox sodium		No binding
Isepamicin		No binding
Foscarnet sodium		No binding
Trientine hydrochloride		No binding
Roxithromycin		No binding
Emedastine difumarate;Emedastine fumarate		No binding
Tiludronate disodium;Tiludronic acid disodium salt		No binding
Clodronate disodium		No binding
Lenampicillin hydrochloride		No binding
Flurithromycin		No binding
Disodium pamidronate;Pamidronate sodium		No binding
Azelaic acid		No binding
Micronomicin sulfate;Sagamacin		No binding
Amikacin		No binding
Amdinocillin pivoxil;Pivmecillinam hydrochloride		No binding
Pivampicillin		No binding
Isoflurane		No binding
Enflurane		No binding
Chlormethiazole edisylate;Clomethiazole edisilate		No binding
Phenelzine sulfate		No binding
Tobramycin		No binding
Tranylcypromine sulfate		No binding
Guanethidine monosulfate		No binding
Sodium nitroprusside		No binding
Medigoxin;Metildigoxin		No binding
Menadiol sodium diphosphate		No binding
Bismuth biskalcitrate;Bismuth subcitrate potassium		No binding
Orlipastat;Orlistat;Tetrahydrolipstatin		Aggregation
Dexamethasone palmitate		Aggregation
1,24(R)-Dihydroxyvitamin D3;1,24R-Dihydroxyvitamin D3;Tacalcitol		Aggregation
Geranylgeranylacetone;Teprenone;Tetraprenylacetone		Aggregation
Haloperidol decanoate		Aggregation
Secalciferol		Aggregation
Mifepristone		Aggregation
Plaunotol		Aggregation
Zafirlukast		Aggregation
Omoconazole nitrate		Aggregation
[truncated: 106 more rows]
